# Supplementary material for: Locus- and Gene-Level Insights into the Inverse Association Between Alzheimer’s Disease and Cancer
Source: Int J Mol Sci. 2026 Mar 23;27(6):2900. doi: 10.3390/ijms27062900 (PMC13026669; doi:10.3390/ijms27062900)
Supplement: Supplementary file 1 [file ijms-27-02900-s001.zip]

Archive with 2 entries (2 files):
- 3_10_2026_Supplementary_Tables.xlsx
- Supplementary Fig 1 & 2 with captions.pdf
