# Supplementary material for: Locus- and Gene-Level Insights into the Inverse Association Between Alzheimer’s Disease and Cancer
Source: Int J Mol Sci. 2026 Mar 23;27(6):2900. doi: 10.3390/ijms27062900 (PMC13026669; doi:10.3390/ijms27062900)
Supplement: Supplementary file 1 [file ijms-27-02900-s001.zip › 3_10_2026_Supplementary_Tables.xlsx]

## Sheet: Table S1-GWAS data Sources
		Table 1: Summary of GWAS datasets used in this study
	Study/Cohort name	Phenotypes	Sample (N)			Average age (years)	PMID	Ancestry
			Case	Control	Total
	FinnGen	Alzheimer’s disease	9690	216472	226162		36653562	European
		AD_LO_EXMORE (Late onset)
		(more control exclusions)				79.2
	Kunkle BW et al.	Alzheimer’s disease	21982	41944	63926	72.4	30820047
	Meta AD	Alzheimer’s disease	31672	258416	290088		NA
	Michailidou K et al.	Breast Cancer	76192	63082	139274	62	29059683
	Schumacher FR	Prostate Cancer	79148	61106	140254	40-79	29892016
	McKay JD	Lung Cancer	29266	56450	85716	45-75	28604730
	Verma A	Melanoma	45274	389597	434871	62	39024449
	Verma A	Basal Cell Carcinoma	31142	404406	435548	62	39024449
	Verma A	Bladder Cancer	11744	436406	448150	62	39024449
	O'Mara TA	Endometrial Cancer	12906	108979	121885	55-69	30093612
	FinnGen	Colorectal cancer (controls excluding all cancers)	11790	378749	390539	67.56	36653562

## Sheet: Table S2-Heritability
	Table 2: Observed scale heritability estimates for Alzheimer's disease and cancer phenotypes
	Phenotypes	Sample Size	h²_obs (SE)	Z-Score
		(Total N)
	Alzheimer’s disease AD_LO_EXMORE	226162	0.022 (0.006)	3.763
	(Late onset) (more control exclusions) (FinnGen)
	Alzheimer’s disease (Kunkle BW et al.)	63926	0.073 (0.012)	5.992
	Meta AD	290088	0.027 (0.005)	5.173
	Breast Cancer	139274	0.219 (0.018)	12.275
	Prostate Cancer	140254	0.140 (0.021)	6.561
	Lung Cancer	85716	0.084 (0.013)	6.627
	Melanoma	434871	0.04 (0.007)	5.634
	Basal Cell Carcinoma	435548	0.046 (0.005)	9.16
	Bladder Cancer	448150	0.011 (0.002)	6.938
	Endometrial Cancer	121885	0.030 (0.005)	6.277
	Colorectal cancer C3_COLORECTAL_EXALLC	390539	0.015 (0.002)	7.842
	(controls excluding all cancers) (FinnGen)
	*h²_obs = Observed scale heritability; SE = standard error
	*h2 value was generated by LDSC (linkage disequilibrium score regression) technique
	*Heritability analysis was performed using LD Score Regression with pre-computed LD scores from 1000 Genomes European ancestry samples.

## Sheet: Table S3-Global correlation
	Table 3: Global genetic correlation estimates between Alzheimer's disease and cancer phenotypes
	Phenotype 1	Phenotype 2	rg (SE)	Z-score	p-value
	Alzheimer’s disease AD_LO_EXMORE	Alzheimer’s disease	0.880 (0.197)	4.477	7.59 × 10⁻⁶
	(Late onset) (more control exclusions) (FinnGen)	(Kunkle BW et al.)
	Meta AD	Breast Cancer	-0.045 (0.047)	-0.955	0.34
	Meta AD	Prostate Cancer	-0.027 (0.070)	-0.391	0.696
	Meta AD	Lung Cancer	0.026 (0.075)	0.352	0.725
	Meta AD	Melanoma	0.004 (0.062)	0.058	0.954
	Meta AD	Basal Cell Carcinoma	-0.063 (0.051)	-1.239	0.215
	Meta AD	Bladder Cancer	-0.185 (0.084)	-2.201	0.028
	Meta AD	Endometrial Cancer	-0.016 (0.105)	-0.155	0.877
	Meta AD	Colorectal cancer C3_COLORECTAL_	-0.069 (0.083)	-0.83	0.407
		EXALLC (controls excluding all cancers)
		(FinnGen)
	*rg = Global genetic correlation; SE = standard error
	*rg value was generated by LDSC (linkage disequilibrium score regression) technique
	*All analyses were performed using LD Score Regression with pre-computed LD scores from 1000 Genomes European ancestry samples.

## Sheet: Table S4-Local correlation
				Table 4: Local genetic correlation estimates between Alzheimer's disease and cancer phenotypes
	Phenotype 1	Phenotype 2	Locus	Position	Cytoband Genomic Regions	rg	p-value	rg (after removing rs429358 and rs7412)	p-value (after removing rs429358 and rs7412)	h2_obs (AD)	p-value	h2_obs (Cancer)	p-value
	Meta AD	Lung Cancer	957	chr6: 30715007-31106493	6p21.33	-0.77	0.014	-	-	4.87 × 10⁻⁵	0.02837	0.00114	5.29 × 10⁻¹⁶
			960	chr6: 31320269-31427209	6p21.33	-0.78	0.007	-	-	5.22 × 10⁻⁵	0.00889	0.00137	3.85 × 10⁻²²
			961	chr6: 31427210-32208901	6p21.33-6p21.32	-0.49	0.023	-	-	0.00014	0.00037	0.00117	7.42 × 10⁻¹²
	Meta AD	Prostate Cancer	964	chr6:32539568-32586784	6p21.32	-0.47	0.02	-	-	0.00015	3.33 × 10⁻⁸	0.0005	4.51 × 10⁻¹³
			965	chr6: 32586785-32629239	6p21.32	-0.53	0.017	-	-	0.00011	4.69 × 10⁻⁶	0.00081	3.39 × 10⁻¹³
			966	chr6: 32629240-32682213	6p21.32	-1	0.022	-	-	7.54 × 10⁻⁵	6.06 × 10⁻⁶	7.81 × 10⁻⁵	0.01265
	Meta AD	Bladder Cancer	1209	chr7: 130418705- 131856481	7q32.3	-0.75	0.002	-	-	0.00034	6.7 × 10⁻⁶	0.00013	0.00263
	Meta AD	Melanoma	1957	chr14: 22760701- 23985936	14q11.2	-0.43	0.014	-	-	0.000399	7.70 × 10⁻⁷	0.00029	1.98 × 10⁻⁸
	Meta AD	Basal Cell Carcinoma	1957	chr14: 22760701- 23985936	14q11.2	-0.6	0.001	-	-	0.000399	7.70 × 10⁻⁷	0.00031	5.56×10−9
	Meta AD	Endometrial Cancer	1957	chr14: 22760701- 23985936	14q11.2	-0.38	0.008	-	-	0.00042	2.39 × 10⁻⁷	0.00172	4.54×10−17
			2127	chr16: 27443062- 29043177	16p12.1-16p11.2	-0.86	0.028	-	-	0.00012	0.01964	8.18 × 10⁻⁵	0.01457
			2135	chr16: 53393883- 54866095	16q12.2	-0.49	0.037	-	-	0.000167	0.01229	0.00036	3.70×10−10
	Meta AD	Breast Cancer	2351	chr19:45040933-45893307	19q13.31-19q13.32	-0.31	0.036	-0.14	0.334	0.03524	0	0.00032	0.00643
			2351	chr19:45040933-45893307	19q13.31-19q13.32	-0.25	0.029	-0.08	0.499	0.03456	0	0.00053	4.57 × 10⁻⁵
			2351	chr19: 45040933-45893307	19q13.31-19q13.32	-0.38	0.002	-0.31	0.012	0.03544	0	0.00073	0.00028
			2351	chr19: 45040933-45893307	19q13.31-19q13.32	-0.33	0.021	-0.21	0.11	0.03448	0	0.00011	0.00201
			2351	chr19: 45040933-45893307	19q13.31-19q13.32	-0.31	0.006	-0.17	0.167	0.03552	0	0.00069	1.24 × 10⁻⁵
	Meta AD	Colorectal cancer C3_COLORECTAL_	NA	NA	NA	no significant rg				NA	NA	NA	NA
		EXALLC (controls excluding all cancers)
		(FinnGen)
	*h²_obs = Observed scale heritability
	*rg= Local genetic correlation
	*p-value<0.05

## Sheet: Table S5-TWAS.AD-LUNG
	Table 5: TWAS analysis between Alzheimer's Disease and Lung Cancer							(after removing rs429358 and rs7412)
Gene/Ensemble ID	CHR	P0	P1	TWAS.Z.AD	TWAS.P.AD	TWAS.Z.LC	TWAS.P.LC	TWAS.Z.AD	TWAS.P.AD	TWAS.Z.LC	TWAS.P.LC	Tissue	Source
FCER1G	1	161185087	161189038	-2.27726	0.02277	2.217	0.02662					Lung Squamous Carcinoma	TCGA		*AD=Alzheimer's Disease
AKT3	1	243651535	244006553	3.282	0.001031	-2.24	0.02509					Lung Squamous Carcinoma	TCGA		*LC= Lung Cancer
LOC339788	2	8062555	8116977	2.442	0.0146	-2.115	0.03443					DLPFC Brain Tissue	DLPFC		*DLPFC= Dorsolateral Prefrontal Cortex
SRBD1	2	45615820	45838433	-2.0788	0.0376	1.97364	0.04842					Lung Squamous Carcinoma	TCGA		*GTEx= Genotype-Tissue Expression
FAM171B	2	187558788	187628512	-1.969	0.049	2.71	0.00673					DLPFC Brain Tissue	DLPFC		*TCGA= The Cancer Genome Atlas
BTNL12P	3	120349448	120349449	-2.43129	0.015045	2.5909	0.009572					Lung Tissue	GTEx
ABCF3	3	183903862	183911795	-2.0203	0.04335	3.79389	0.000148					DLPFC Brain Tissue	DLPFC
FRG1	4	190861973	190884359	-2.686	0.007231	2.421	0.015478					DLPFC Brain Tissue	DLPFC
DNAJC18	5	138747381	138775139	-2.253	0.0243	2.114	0.034515					Lung Adenocarcinoma	TCGA
ZSCAN21	7	99647416	99662663	2.924	0.00346	-2.108	0.03503					DLPFC Brain Tissue	DLPFC
AP4M1	7	99699130	99707941	2.37284	0.0177	-2.6361	0.00839					Lung Adenocarcinoma	TCGA
AP4M1	7	99699130	99707941	2.541	0.011054	-1.971	0.04872					Lung Squamous Carcinoma	TCGA
STAG3	7	99775538	99812010	2.645	0.008169	-2.849	0.00439					Lung Squamous Carcinoma	TCGA
GATS	7	99798277	99869855	-2.2294	0.0258	2.54131	0.01104					DLPFC Brain Tissue	DLPFC
GATS	7	99798279	99869855	-2.66	0.00781	2.805	0.00503					Lung Adenocarcinoma	TCGA
AGFG2	7	100136834	100165842	3.5911	0.000329	-2.6704	0.00758					Lung Squamous Carcinoma	TCGA
GIGYF1	7	100277129	100286870	-3.0387	0.00238	2.84745	0.00441					DLPFC Brain Tissue	DLPFC
KBTBD11-AS1	8	1974636	1974637	-2.208	0.027244	2.081	0.03743					Lung Tissue	GTEx
ASAH1-AS1	8	18085026	18085027	-2.28534	0.022293	2.484	0.01299					Lung Tissue	GTEx
ENSG00000254251	8	90859239	90859240	2.178	0.029406	-2.439	0.01473					Lung Tissue	GTEx
SPATA31G1	9	35044326	35044327	2.70003	0.006933	-2.1256	0.033533					Lung Tissue	GTEx
VCP	9	35073248	35073249	1.971	0.048724	-2.056	0.039783					Lung Tissue	GTEx
CARD9	9	136373680	136373681	-2.38307	0.017169	2.29	0.022024					Lung Tissue	GTEx
VDAC2	10	76970563	76991204	2.011	0.044325	-2.031	0.042255					Lung Squamous Carcinoma	TCGA
PTEN	10	89623194	89728532	-2.66518	0.00769	1.97584	0.048172					DLPFC Brain Tissue	DLPFC
AP2A2	11	925808	1012245	-3.278	0.00105	2.43127	0.015046					DLPFC Brain Tissue	DLPFC
LIN7C	11	27515971	27528326	2.334	0.0196	-3.041	0.00236					Lung Adenocarcinoma	TCGA
CTSW	11	65647284	65651212	2.289	0.0221	-2.07	0.03845					Lung Adenocarcinoma	TCGA
CTSW	11	65647284	65651212	2.2161	0.0267	-2.0165	0.0437					Lung Squamous Carcinoma	TCGA
GEMIN2	14	39114222	39114223	1.96949	0.048897	-2.62827	0.008582					Lung Tissue	GTEx
SPATA7	14	88384923	88384924	-2.018	0.043591	2.112	0.034686					Lung Tissue	GTEx
GCOM1	15	57884101	58009755	-2.109	0.0349	2.906	0.00366					DLPFC Brain Tissue	DLPFC
MPI	15	75182409	75190565	3.243	0.00118	-3.421	0.000624					DLPFC Brain Tissue	DLPFC
WDR61	15	78575577	78591940	2.4029	0.0163	-9.4006	5.42e-21					DLPFC Brain Tissue	DLPFC
IREB2	15	78730517	78793798	-1.9876	0.0469	7.9178	2.42e-15					DLPFC Brain Tissue	DLPFC
PSMA4	15	78832747	78841560	-2.26181	0.0237	15.6844	1.93e-55					Lung Squamous Carcinoma	TCGA
CHRNA5	15	78857861	78887611	2.425	0.0153	-7.612	2.7e-14					DLPFC Brain Tissue	DLPFC
CHRNA5	15	78857906	78886458	2.3622	0.018166	-15.7162	1.17e-55					Lung Adenocarcinoma	TCGA
COG7	16	23399813	23464512	-2.6449	0.00817	3.5616	0.000369					DLPFC Brain Tissue	DLPFC
COG7	16	23399816	23464503	-2.718	0.00657	2.609	0.00908					Lung Adenocarcinoma	TCGA
GGA2	16	23475644	23521808	2.62318	0.00871	-3.9484	7.87e-05					Lung Adenocarcinoma	TCGA
EARS2	16	23533333	23568696	2.664	0.00772	-3.753	0.000175					DLPFC Brain Tissue	DLPFC
EARS2	16	23533335	23568696	2.955	0.00313	-3.668	0.000244					Lung Adenocarcinoma	TCGA
DCTN5	16	23652807	23681182	-2.30667	0.0211	2.3082	0.021					Lung Adenocarcinoma	TCGA
DCTN5	16	23652807	23681182	-2.051	0.040267	2.257	0.02401					Lung Squamous Carcinoma	TCGA
NFATC2IP	16	28962127	28977767	-2.42	0.0155	2.1663	0.03029					DLPFC Brain Tissue	DLPFC
HSD3B7	16	30996518	31000473	-2.258	0.0239	2.895	0.003792					DLPFC Brain Tissue	DLPFC
MYST1	16	31128985	31142713	-2.607	0.00913	1.967	0.0492					Lung Adenocarcinoma	TCGA
MYST1	16	31128985	31142713	-2.651	0.008025	1.997	0.04583					Lung Squamous Carcinoma	TCGA
KCNJ2	17	68164813	68176183	2.00792	0.0447	-2.206	0.02739					DLPFC Brain Tissue	DLPFC
QRICH2	17	74270129	74303761	-2.26458	0.0235	2.287	0.0222					DLPFC Brain Tissue	DLPFC
CABYR	18	21718954	21741564	2.0692	0.03853	-2.4826	0.01304					DLPFC Brain Tissue	DLPFC
ENSG00000265750	18	24162042	24162043	-2.302	0.02134	1.991	0.046481					Lung Tissue	GTEx
GRIN3B	19	1000437	1009723	2.182	0.0291	-2.1221	0.0338	2.182	0.0291	-2.1221	0.0338	Lung Squamous Carcinoma	TCGA
CKM	19	45809672	45826134	8.65041	5.13e-18	-2.77525	0.005516	8.65041	5.13e-18	-2.77525	0.005516	Lung Adenocarcinoma	TCGA
KLC3	19	45843997	45854778	-8.02385	1.02e-15	1.97299	0.0485	-8.02385	1.02e-15	1.97299	0.0485	DLPFC Brain Tissue	DLPFC
ZNF840P	20	46484460	46484461	-2.43592	0.01485	2.4654	0.01369					Lung Tissue	GTEx
LIME1	20	62367052	62370460	-2.75316	0.005902	2.56462	0.01033					DLPFC Brain Tissue	DLPFC
PRDM15	21	43218384	43299591	-2.459	0.0139	2.1535	0.03128					DLPFC Brain Tissue	DLPFC
RNF215	22	30774802	30783302	-2.0001	0.04548	2.50837	0.01213					DLPFC Brain Tissue	DLPFC

## Sheet: Table S6-TWAS.AD-BREAST
	Table 6: TWAS analysis between Alzheimer's Disease and Breast Cancer
								(after removing rs429358 and rs7412)
Gene/Ensemble ID	CHR	P0	P1	TWAS.Z.AD	TWAS.P.AD	TWAS.Z.BC	TWAS.P.BC	TWAS.Z.AD	TWAS.P.AD	TWAS.Z.BC	TWAS.P.BC	Tissue	Source
AGMAT	1	15899152	15911605	-2.34	0.01928	2.462	0.0138					Breast Invasive Carcinoma	TCGA
ENSG00000235241	1	16889094	16889095	2.10825	0.03501	-2.17171	0.0299					Breast Mammary Tissue	GTEx
PINK1-AS	1	20651765	20651766	2.50066	0.012396	-2.95657	0.00311					Breast Mammary Tissue	GTEx
ENSG00000261349	1	25267135	25267136	-2.1028	0.035483	2.38679	0.017					Breast Mammary Tissue	GTEx
SDHDP6	1	25294642	25294643	-2.08201	0.037342	2.42029	0.0155					Breast Mammary Tissue	GTEx
KCNQ4	1	40784011	40784012	-3.13891	0.001696	2.57967	0.00989					Breast Mammary Tissue	GTEx
CMPK1	1	47333796	47333797	2.064	0.039018	-2.686	0.00723					Breast Mammary Tissue	GTEx
VCAM1	1	100719741	100719742	2.25982	0.023833	-2.12105	0.0339					Breast Mammary Tissue	GTEx
MTMR11	1	149936866	149936867	2.441	0.014647	-3.759	0.000171					Breast Mammary Tissue	GTEx
SLC25A44	1	156193931	156193932	2.63	0.008538	-4.231	2.33e-05					Breast Mammary Tissue	GTEx
SH3YL1	2	218138	264810	3.12646	0.00177	-2.46299	0.0138					Breast Invasive Carcinoma	TCGA
ENSG00000234936	2	43229572	43229573	-2.00281	0.045198	2.17306	0.0298					Breast Mammary Tissue	GTEx
EIF2AK3-DT	2	88627576	88627577	-2.358	0.018374	3.844	0.000121					Breast Mammary Tissue	GTEx
TMEM163	2	135213331	135525334	-4.216	2.49e-05	2.686	0.00723					Breast Invasive Carcinoma	TCGA
LOC100129961	2	135624202	135676176	-3.62322	0.000291	2.52221	0.0117					DLPFC Brain Tissue	DLPFC
AOX2P	2	200738607	200738608	2.452	0.014206	-3.163	0.00156					Breast Mammary Tissue	GTEx
USP40	2	234384164	234474236	2.17397	0.0297	-2.68056	0.00735					DLPFC Brain Tissue	DLPFC
ELP6	3	47513760	47513761	2.27476	0.02292	-2.14568	0.0319					Breast Mammary Tissue	GTEx
IL20RB	3	136676707	136729920	2.14371	0.03206	-2.07509	0.038					Breast Invasive Carcinoma	TCGA
LRRC34	3	169812985	169812986	-2.01422	0.04399	2.07378	0.0381					Breast Mammary Tissue	GTEx
ATP13A4	3	193119865	193272696	2.5486	0.01081	-2.2418	0.025					DLPFC Brain Tissue	DLPFC
TEC	4	48137799	48271814	2.556	0.01059	-2.08812	0.0368					DLPFC Brain Tissue	DLPFC
FAM241A	4	112145396	112145397	-2.425	0.015308	2.27	0.0232					Breast Mammary Tissue	GTEx
CEP44	4	174285433	174285434	-1.98195	0.047485	2.72136	0.0065					Breast Mammary Tissue	GTEx
C5orf55	5	441645	443258	2.0664	0.038791	-2.30706	0.0211					Breast Invasive Carcinoma	TCGA
EXOC3	5	443334	467407	-2.667	0.007653	1.999	0.0456					Breast Invasive Carcinoma	TCGA
CNOT8	5	154857552	154857553	-2.136	0.032679	2.577	0.00997					Breast Mammary Tissue	GTEx
DOK3	5	176928915	176937427	2.73581	0.006223	-2.61511	0.00892					Breast Invasive Carcinoma	TCGA
DOK3	5	177511273	177511274	3.04116	0.002357	-2.53671	0.0112					Breast Mammary Tissue	GTEx
TCTE1	6	44247896	44265458	-2.089	0.03671	2.152	0.0314					DLPFC Brain Tissue	DLPFC
HCRTR2	6	55039070	55147418	-2.294	0.02179	3.948	7.88e-05					DLPFC Brain Tissue	DLPFC
RPS6KA2	6	166906450	166906451	2.6351	0.008412	-1.9715	0.0487					Breast Mammary Tissue	GTEx
TMEM184A	7	1581872	1596066	-2.615	0.00892	3.844	0.000121					Breast Invasive Carcinoma	TCGA
CYP51A1	7	91741462	91808845	2.651	0.00803	-6.532	6.49e-11					DLPFC Brain Tissue	DLPFC
CYP51A1	7	91741464	91808845	2.28545	0.0223	-6.28339	3.31e-10					Breast Invasive Carcinoma	TCGA
KRIT1	7	91828282	91875414	3.1138	0.00185	-6.27183	3.57e-10					DLPFC Brain Tissue	DLPFC
CDK6	7	92234234	92465941	-2.503	0.0123	3.614	0.000302					DLPFC Brain Tissue	DLPFC
LMTK2	7	98106884	98106885	3.20851	0.00133	-5.00718	5.52e-07					Breast Mammary Tissue	GTEx
BAIAP2L1	7	98401067	98401068	2.18625	0.0288	-4.85485	1.2e-06					Breast Mammary Tissue	GTEx
TMEM225B	7	99598065	99598066	-3.11	0.00187	2.116	0.0343					Breast Mammary Tissue	GTEx
TFR2	7	100642720	100642721	-2.51469	0.0119	2.08824	0.0368					Breast Mammary Tissue	GTEx
OR2A9P	7	143991573	143997832	2.11572	0.0344	-4.17392	2.99e-05					Breast Invasive Carcinoma	TCGA
C7orf29	7	150026938	150029808	2.243	0.0249	-1.982	0.0475					Breast Invasive Carcinoma	TCGA
RARRES2	7	150035408	150038763	-2.56	0.0105	1.969	0.049					Breast Invasive Carcinoma	TCGA
LOC728743	7	150097790	150109557	2.649	0.00807	-2.138	0.0325					Breast Invasive Carcinoma	TCGA
LRRC61	7	150322638	150322639	-2.31399	0.0207	1.9668	0.0492					Breast Mammary Tissue	GTEx
ZNF596	8	232231	232232	2.11554	0.034384	-2.01974	0.0434					Breast Mammary Tissue	GTEx
PXDNL	8	52232136	52722005	-2.79987	0.005112	2.23712	0.0253					DLPFC Brain Tissue	DLPFC
CDKN2B-AS1	9	21994789	22121093	2.16046	0.030737	-4.36589	1.27e-05					DLPFC Brain Tissue	DLPFC
CDKN2B	9	22002901	22009312	3.61845	0.000296	-4.75777	1.96e-06					DLPFC Brain Tissue	DLPFC
AUH	9	93976096	94124206	2.52654	0.011519	-2.3776	0.0174					DLPFC Brain Tissue	DLPFC
SLC18A2-AS1	10	117241922	117241923	-2.2201	0.026412	2.12836	0.0333					Breast Mammary Tissue	GTEx
BAG3	10	121410882	121437327	2.41892	0.01557	-3.8479	0.000119					Breast Invasive Carcinoma	TCGA
FAM53B	10	126305648	126478907	-2.00417	0.0451	2.86717	0.00414					DLPFC Brain Tissue	DLPFC
RRAS2	11	14299465	14386052	-2.3388	0.0193	2.4978	0.0125					DLPFC Brain Tissue	DLPFC
BDNF-AS	11	27506837	27506838	-2.18814	0.0287	2.08076	0.0375					Breast Mammary Tissue	GTEx
CD59	11	33724558	33758025	2.04586	0.0408	-2.2626	0.0237					Breast Invasive Carcinoma	TCGA
MADD	11	47290926	47351582	-3.0255	0.00248	2.7947	0.00519					DLPFC Brain Tissue	DLPFC
MADD	11	47290927	47351582	-5.6503	1.6e-08	2.6067	0.00914					Breast Invasive Carcinoma	TCGA
SNX32	11	65601409	65621172	-2.221	0.0263	5.601	2.13e-08					DLPFC Brain Tissue	DLPFC
CTSW	11	65647284	65651212	2.30932	0.0209	-3.9921	6.55e-05					Breast Invasive Carcinoma	TCGA
FIBP	11	65651210	65656010	-2.1679	0.0302	5.1619	2.44e-07					DLPFC Brain Tissue	DLPFC
KRT8P26	11	65726938	65726939	-2.17722	0.0295	4.16171	3.16e-05					Breast Mammary Tissue	GTEx
SNX32	11	65833640	65833641	-2.08449	0.0371	5.63649	1.74e-08					Breast Mammary Tissue	GTEx
CTSW	11	65879808	65879809	2.25777	0.024	-3.7998	0.000145					Breast Mammary Tissue	GTEx
FIBP	11	65888538	65888539	-2.12644	0.0335	5.65973	1.52e-08					Breast Mammary Tissue	GTEx
SIDT2	11	117049938	117068161	-3.471	0.000519	2.209	0.0272					DLPFC Brain Tissue	DLPFC
TRAPPC4	11	118889241	118894382	2.24411	0.0248	-2.1368	0.0326					Breast Invasive Carcinoma	TCGA
SLC6A12	12	299250	323371	-2.19	0.028524	2.607	0.00913					Breast Invasive Carcinoma	TCGA
ENSG00000257322	12	93215678	93215679	2.9864	0.002823	-2.3209	0.0203					Breast Mammary Tissue	GTEx
NUDT4	12	93377882	93377883	2.5383	0.01114	-2.4852	0.0129					Breast Mammary Tissue	GTEx
DDX55	12	123602098	123602099	-2.2926	0.021869	2.4279	0.0152					Breast Mammary Tissue	GTEx
TCTN2	12	123671112	123671113	3.4036	0.000665	-2.1261	0.0335					Breast Mammary Tissue	GTEx
DDX55	12	124086671	124105482	-2.5509	0.010745	2.2415	0.025					DLPFC Brain Tissue	DLPFC
ATP6V0A2	12	124196864	124246301	3.4969	0.000471	-2.1343	0.0328					DLPFC Brain Tissue	DLPFC
ENSG00000277863	13	106904098	106904099	2.3642	0.01807	-2.2297	0.025766					Breast Mammary Tissue	GTEx
FLVCR2	14	75579588	75579589	1.96707	0.0492	-2.3947	0.0166					Breast Mammary Tissue	GTEx
FLVCR2	14	76044939	76114512	2.21061	0.027063	-2.0566	0.0397					DLPFC Brain Tissue	DLPFC
TRMT61A	14	103995508	104003410	-3.6974	0.000218	2.3589	0.0183					DLPFC Brain Tissue	DLPFC
BAG5	14	104022889	104029151	-2.403	0.0163	3.361	0.000777					Breast Invasive Carcinoma	TCGA
C14orf153	14	104029299	104057227	-2.259	0.0239	3.525	0.000423					Breast Invasive Carcinoma	TCGA
RNF111	15	59279864	59389618	-2.1332	0.0329	2.2023	0.0276					DLPFC Brain Tissue	DLPFC
CSNK1G1	15	64356258	64356259	2.0428	0.0411	-2.5803	0.00987					Breast Mammary Tissue	GTEx
SNX1	15	64388082	64436433	-5.132	2.87e-07	3.576	0.000349					DLPFC Brain Tissue	DLPFC
GOLGA6L9	15	82804768	83108111	2.1332	0.0329	-2.262	0.0237					DLPFC Brain Tissue	DLPFC
UNC45A	15	91473410	91497322	2.0026	0.0452	-2.9817	0.00287					Breast Invasive Carcinoma	TCGA
ENSG00000262888	16	3946304	3946305	2.967	0.00301	-3.436	0.00059					Breast Mammary Tissue	GTEx
NPIPB14P	16	69996187	69996188	2.08973	0.0366	-2.60615	0.00916					Breast Mammary Tissue	GTEx
CDK10	16	89680736	89680737	2.403	0.0163	-2.75757	0.00582					Breast Mammary Tissue	GTEx
VPS9D1	16	89720983	89720984	-2.10999	0.0349	3.6653	0.000247					Breast Mammary Tissue	GTEx
ACADVL	17	7120443	7128586	2.09631	0.0361	-2.1767	0.0295					DLPFC Brain Tissue	DLPFC
C17orf81	17	7155372	7163259	2.12402	0.0337	-3.5502	0.000385					Breast Invasive Carcinoma	TCGA
EIF5A	17	7210317	7215782	2.698	0.00698	-3.491	0.000481					DLPFC Brain Tissue	DLPFC
EIF5A	17	7210318	7215780	2.698	0.00698	-3.491	0.000481					Breast Invasive Carcinoma	TCGA
CLDN7	17	7263982	7263983	2.00349	0.0451	-4.0028	6.26e-05					Breast Mammary Tissue	GTEx
EIF5A	17	7306998	7306999	2.42475	0.0153	-2.9745	0.00293					Breast Mammary Tissue	GTEx
TOM1L2	17	17746821	17875784	3.27271	0.00107	-3.7763	0.000159					DLPFC Brain Tissue	DLPFC
TOM1L2	17	17746823	17875784	3.36484	0.000766	-3.92933	8.52e-05					Breast Invasive Carcinoma	TCGA
ENSG00000197815	17	17858226	17858227	3.475	0.000511	-3.787	0.000152					Breast Mammary Tissue	GTEx
TOM1L2	17	17972421	17972422	3.008	0.00263	-3.229	0.00124					Breast Mammary Tissue	GTEx
DRG2	17	17991180	18011299	-3.17749	0.00149	2.9737	0.00294					DLPFC Brain Tissue	DLPFC
GOSR1	17	30477361	30477362	-2.134	0.0328	2.543	0.011					Breast Mammary Tissue	GTEx
TBKBP1	17	45772629	45789429	3.67064	0.000242	-2.7248	0.00643					DLPFC Brain Tissue	DLPFC
EFCAB13-DT	17	47318619	47318620	-4.581	4.63e-06	2.625	0.00866					Breast Mammary Tissue	GTEx
MED13	17	60019965	60142643	-2.767	0.00566	3.766	0.000166					DLPFC Brain Tissue	DLPFC
MED13	17	62065281	62065282	-2.7996	0.00512	3.2907	0.000999					Breast Mammary Tissue	GTEx
KCNJ16	17	68071365	68131746	-2.11923	0.0341	2.3754	0.0175					DLPFC Brain Tissue	DLPFC
TRIM65	17	73885040	73893084	-1.99683	0.0458	1.989	0.0467					DLPFC Brain Tissue	DLPFC
DSC1	18	28709213	28742819	2.5943	0.00948	-2.06055	0.03935					DLPFC Brain Tissue	DLPFC
GRIN3B	19	1000437	1009723	2.816	0.00486	-1.991	0.0465	2.816	0.00486	-1.991	0.0465	Breast Invasive Carcinoma	TCGA
LRRC25	19	18397616	18397617	-5.42571	5.77e-08	8.01216	1.13e-15	-5.42571	5.77e-08	8.01216	1.13e-15	Breast Mammary Tissue	GTEx
SSBP4	19	18418863	18418864	-3.74466	0.000181	10.9998	3.83e-28	-3.74466	0.000181	10.9998	3.83e-28	Breast Mammary Tissue	GTEx
LRRC25	19	18501955	18508421	-3.925	8.67e-05	7.617	2.6e-14	-3.925	8.67e-05	7.617	2.6e-14	Breast Invasive Carcinoma	TCGA
ETHE1	19	43527243	43527244	-3.463	0.000534	3.03262	0.00242	-3.463	0.000534	3.03262	0.00242	Breast Mammary Tissue	GTEx
ZNF404	19	43884050	43884051	-3.33185	0.000863	7.59785	3.01e-14	-3.33185	0.000863	7.59785	3.01e-14	Breast Mammary Tissue	GTEx
ENSG00000267058	19	43901804	43901805	-3.338	0.000844	7.526	5.23e-14	-3.338	0.000844	7.526	5.23e-14	Breast Mammary Tissue	GTEx
PHLDB3	19	43979256	44008985	-3.34271	0.00083	2.55166	0.0107	-3.34271	0.00083	2.55166	0.0107	Breast Invasive Carcinoma	TCGA
LYPD5	19	44300078	44324808	-2.27845	0.0227	5.92533	3.12e-09	-2.27845	0.0227	5.92533	3.12e-09	DLPFC Brain Tissue	DLPFC
ZNF404	19	44376514	44388116	-3.402	0.000669	7.593	3.13e-14	-3.402	0.000669	7.593	3.13e-14	DLPFC Brain Tissue	DLPFC
ZNF404	19	44376516	44384288	-3.75205	0.000175	7.49138	6.82e-14	-3.75205	0.000175	7.49138	6.82e-14	Breast Invasive Carcinoma	TCGA
ZNF285	19	44401607	44401608	3.67514	0.000238	-2.50217	0.0123	3.67514	0.000238	-2.50217	0.0123	Breast Mammary Tissue	GTEx
ZNF221	19	44455396	44471752	-3.06727	0.00216	3.91865	8.9e-05	-3.06727	0.00216	3.91865	8.9e-05	DLPFC Brain Tissue	DLPFC
ZNF285	19	44889809	44905777	3.30024	0.000966	-2.6336	0.00845	3.30024	0.000966	-2.6336	0.00845	Breast Invasive Carcinoma	TCGA
SIGLEC11	19	50452252	50464429	3.06307	0.00219	-2.23832	0.0252	3.06307	0.00219	-2.23832	0.0252	Breast Invasive Carcinoma	TCGA
ZNF528-AS1	19	52397765	52397766	-2.22054	0.0264	3.03488	0.00241	-2.22054	0.0264	3.03488	0.00241	Breast Mammary Tissue	GTEx
ZNF880	19	52873170	52889044	2.04297	0.0411	-3.24248	0.00118	2.04297	0.0411	-3.24248	0.00118	Breast Invasive Carcinoma	TCGA
ADA	20	43248162	43280376	3.59536	0.000324	-2.6989	0.00696					DLPFC Brain Tissue	DLPFC
TUBB1	20	57594309	57601707	-2.118	0.0342	2.0069	0.0448					Breast Invasive Carcinoma	TCGA
TCP10L	21	32587372	32587373	-2.1017	0.0356	2.125	0.0336					Breast Mammary Tissue	GTEx
TBX1	22	19744226	19771110	2.552	0.01071	-4.305	1.67e-05					Breast Invasive Carcinoma	TCGA
TRIOBP	22	37697003	37697004	-2.77985	0.00544	3.4799	0.000502					Breast Mammary Tissue	GTEx
TRIOBP	22	38082344	38172562	-2.74731	0.00601	3.24747	0.00116					Breast Invasive Carcinoma	TCGA
SLC25A17	22	41165638	41215392	-1.9818	0.0475	6.39421	1.61e-10					DLPFC Brain Tissue	DLPFC
*AD=Alzheimer's Disease
*BC= Breast Cancer
*DLPFC= Dorsolateral Prefrontal Cortex
*GTEx= Genotype-Tissue Expression
*TCGA= The Cancer Genome Atlas

## Sheet: Table S7-TWAS.AD-PROSTATE
	Table 7: TWAS analysis between Alzheimer's Disease and Prostate Cancer
								(after removing rs429358 and rs7412)
Gene/Ensemble ID	CHR	P0	P1	TWAS.Z.AD	TWAS.P.AD	TWAS.Z.PC	TWAS.P.PC	TWAS.Z.AD	TWAS.P.AD	TWAS.Z.PC	TWAS.P.PC	Tissue	Source
BLACAT1	1	205437878	205437879	-2.29611	0.02167	2.84893	0.00439					Prostate Tissue	GTEx
CAPN8	1	223714972	223853436	-2.01	0.04443	2.158	0.0309					Porstate Adenocarcinoma	TCGA
CD244	1	160799949	160832692	-2.877	0.00401	3.1223	0.00179					DLPFC Brain Tissue	DLPFC
LINC01772	1	16460947	16460948	-2.22221	0.026269	3.4298	0.000604					Prostate Tissue	GTEx
ENSG00000272750	1	222661511	222661512	-2.921	0.003489	2.672	0.00754					Prostate Tissue	GTEx
SMG5	1	156219017	156252620	-2.12342	0.03372	2.19747	0.028					Porstate Adenocarcinoma	TCGA
SOX13	1	204073114	204073115	2.08904	0.036704	-2.40859	0.016					Prostate Tissue	GTEx
MBNL1	3	151985828	152183569	2.4722	0.01343	-5.93523	2.93e-09					DLPFC Brain Tissue	DLPFC
SLC33A1	3	155544316	155572167	2.0927	0.03638	-2.4767	0.0133					Porstate Adenocarcinoma	TCGA
FRYL	4	48499380	48782316	-2.3878	0.01695	2.2573	0.024					Porstate Adenocarcinoma	TCGA
MAEA	4	1289850	1289851	-1.96512	0.0494	3.0676	0.00216					Prostate Tissue	GTEx
OCIAD1	4	48805211	48805212	2.52704	0.0115	-2.0336	0.042					Prostate Tissue	GTEx
C5orf55	5	441645	443258	2.4882	0.0128	-2.196	0.0281					Porstate Adenocarcinoma	TCGA
EXOC3-AS1	5	443156	443157	2.6473	0.00811	-2.44762	0.0144					Prostate Tissue	GTEx
C6orf106	6	34555065	34664625	-2.69293	0.00708	2.15642	0.0311					DLPFC Brain Tissue	DLPFC
C6orf57	6	71276624	71298606	-2.86331	0.00419	2.80794	0.00499					DLPFC Brain Tissue	DLPFC
C6orf57	6	71276625	71298606	3.063	0.00219	-3.059	0.00222					Porstate Adenocarcinoma	TCGA
CD164	6	109687716	109703762	-3.35294	0.0008	2.20365	0.0275					DLPFC Brain Tissue	DLPFC
DOP1A	6	83067665	83067666	2.268	0.0233	-2.16	0.0308					Prostate Tissue	GTEx
FAM135A	6	71123107	71270875	-2.79214	0.00524	2.7505	0.00595					Porstate Adenocarcinoma	TCGA
HEY2	6	126068779	126082415	-3.23071	0.00123	2.25076	0.0244					DLPFC Brain Tissue	DLPFC
ENSG00000271967	6	70596437	70596438	-2.221	0.0264	2.171	0.0299					Prostate Tissue	GTEx
PPIL6	6	109711417	109762374	2.19483	0.02818	-2.49569	0.0126					DLPFC Brain Tissue	DLPFC
CYP51A1	7	91741462	91808845	2.651	0.00803	-2.083	0.03725					DLPFC Brain Tissue	DLPFC
IRF5	7	128577769	128590086	-2.34158	0.0192	2.08329	0.0372					Porstate Adenocarcinoma	TCGA
KRIT1	7	91828282	91875414	3.1138	0.00185	-2.00244	0.04524					DLPFC Brain Tissue	DLPFC
LRRC4	7	127667123	127671002	1.985	0.0471	-2.02811	0.04255					DLPFC Brain Tissue	DLPFC
SAP25	7	100573819	100573820	2.828	0.004684	-2.48199	0.0131					Prostate Tissue	GTEx
TMEM184A	7	1581872	1596066	-2.551	0.01074	2.232	0.0256					Porstate Adenocarcinoma	TCGA
TMEM209	7	129804555	129845338	2.02013	0.04337	-1.97251	0.0486					Porstate Adenocarcinoma	TCGA
YWHAG	7	75956107	75988342	2.5328	0.0113	-2.05181	0.04019					DLPFC Brain Tissue	DLPFC
ADRA1A	8	26605666	26722922	2.30487	0.021174	-2.21807	0.0266					DLPFC Brain Tissue	DLPFC
TP53INP1	8	95938201	95961615	-2.7238	0.006454	2.3826	0.0172					Porstate Adenocarcinoma	TCGA
ANKRD19P	9	92809387	92809388	2.88187	0.00395	-2.0081	0.0446					Prostate Tissue	GTEx
FAM129B	9	130267617	130341268	2.68394	0.007276	-2.9857	0.00283					DLPFC Brain Tissue	DLPFC
PTRH1	9	130476226	130487152	-2.2495	0.024481	4.0471	5.19e-05					DLPFC Brain Tissue	DLPFC
PTRH1	9	127724754	127724755	-2.72068	0.00651	4.5111	6.45e-06					Prostate Tissue	GTEx
PTRH1	9	130455277	130487152	-2.32254	0.020204	4.7829	1.73e-06					Porstate Adenocarcinoma	TCGA
STXBP1	9	130374486	130454995	-2.21527	0.026741	5.0367	4.74e-07					Porstate Adenocarcinoma	TCGA
C10orf10	10	45471711	45474330	-2.35144	0.0187	3.61567	0.0003					Porstate Adenocarcinoma	TCGA
CFAP68	11	111878934	111878935	2.017	0.0437	-3.204	0.00136					Prostate Tissue	GTEx
FOLH1	11	49168186	49230222	3.545	0.000393	-2.87068	0.0041					DLPFC Brain Tissue	DLPFC
FOLH1	11	49168188	49230222	3.67293	0.00024	-2.20242	0.0276					Porstate Adenocarcinoma	TCGA
SCN4B	11	118004094	118023630	-2.58365	0.00978	2.11489	0.0344					Porstate Adenocarcinoma	TCGA
ALG11	13	52586522	52591849	-2.171	0.02993	2.075	0.037987					DLPFC Brain Tissue	DLPFC
UTP14C	13	52586522	52607736	-2.171	0.02993	2.075	0.037987					DLPFC Brain Tissue	DLPFC
LACTB	15	63413998	63434260	2.291	0.022	-2.1781	0.0294					DLPFC Brain Tissue	DLPFC
ENSG00000228201	16	649199	649200	-3.65124	0.000261	2.4145	0.015755					Prostate Tissue	GTEx
TMEM8A	16	420775	431978	3.3069	0.000943	-2.28171	0.022507					DLPFC Brain Tissue	DLPFC
ATPAF2	17	18039208	18039209	-2.62561	0.00865	4.01	6.16e-05					Prostate Tissue	GTEx
CENPV	17	16245849	16256812	2.147	0.0318	-2.3847	0.0171					Porstate Adenocarcinoma	TCGA
DRC3	17	17972812	17972813	-2.779	0.00545	2.76	0.0058					Prostate Tissue	GTEx
DRG2	17	17991180	18011299	-3.17749	0.00149	2.83167	0.00463					DLPFC Brain Tissue	DLPFC
EVI2A	17	29644676	29648717	-2.062	0.0392	1.972	0.0486					Porstate Adenocarcinoma	TCGA
QRICH2	17	74270129	74303761	-2.26458	0.0235	1.96732	0.0491					DLPFC Brain Tissue	DLPFC
TOM1L2	17	17746821	17875784	3.27271	0.00107	-4.65277	3.28e-06					DLPFC Brain Tissue	DLPFC
FCGRT	19	50015535	50029685	2.09478	0.0362	-3.33718	0.000846	2.09478	0.0362	-3.33718	0.000846	DLPFC Brain Tissue	DLPFC
GRIN3B	19	1000418	1000419	-3.74729	0.000179	2.34205	0.0192	-3.74729	0.000179	2.34205	0.0192	Prostate Tissue	GTEx
SUPT5H	19	39936185	39967308	-2.054	0.04	2.124	0.0337	-2.054	0.04	2.124	0.0337	DLPFC Brain Tissue	DLPFC
ZNF285	19	44401607	44401608	3.725	0.000195	-2.151	0.0315	3.725	0.000195	-2.151	0.0315	Prostate Tissue	GTEx
ZNF285	19	44889809	44905777	3.99193	6.55e-05	-2.60279	0.00925	3.99193	6.55e-05	-2.60279	0.00925	Porstate Adenocarcinoma	TCGA
TGM2	20	36756866	36793700	3.275	0.00106	-2.768	0.00564					Porstate Adenocarcinoma	TCGA
TBX1	22	19756702	19756703	2.552	0.01071	-6.829	8.55e-12					Prostate Tissue	GTEx
TBX1	22	19744226	19771110	2.0439	0.04096	-4.662	3.14e-06					Porstate Adenocarcinoma	TCGA
*AD=Alzheimer's Disease
*PC= Prostate Cancer
*DLPFC= Dorsolateral Prefrontal Cortex
*GTEx= Genotype-Tissue Expression
*TCGA= The Cancer Genome Atlas

## Sheet: Table S8-TWAS.AD-MELANOMA
	Table 8: TWAS analysis between Alzheimer's Disease and Melanoma
								(after removing rs429358 and rs7412)
Gene/Ensemble ID	CHR	P0	P1	TWAS.Z.AD	TWAS.P.AD	TWAS.Z.ML	TWAS.P.ML	TWAS.Z.AD	TWAS.P.AD	TWAS.Z.ML	TWAS.P.ML	Tissue	Source
ALPL	1	21509371	21509372	-2.35224	0.018661	2.5482	0.0108					Skin - Transformed fibroblasts	GTEx
ARNT	1	150876767	150876768	2.08079	0.0375	-6.82985	8.5e-12					Adipose Subcutaneous Tissue	GTEx
CDA	1	20588947	20588948	3.02358	0.0025	-3.0998	0.00194					Adipose Subcutaneous Tissue	GTEx
CDA	1	20588947	20588948	3.03188	0.00243	-3.16463	0.00155					Adipose - Visceral (Omentum)	GTEx
CDA	1	20588947	20588948	-2.61571	0.008904	2.47084	0.0135					Skin - Not Sun Exposed (Suprapubic)	GTEx
DDI2	1	15617499	15617500	-2.20777	0.02726	2.05287	0.0401					Skin - Transformed fibroblasts	GTEx
ECE1	1	21345503	21345504	2.32799	0.019912	-2.18735	0.0287					Skin - Transformed fibroblasts	GTEx
FAM20B	1	179025803	179025804	2.40964	0.015968	-2.27173	0.0231					Skin - Not Sun Exposed (Suprapubic)	GTEx
FUCA1	1	23868293	23868294	1.99201	0.04637	-2.10771	0.0351					Skin - Sun Exposed (Lower leg)	GTEx
HEATR1	1	236712304	236767841	-2.285	0.0223	2.158	0.0309					DLPFC Brain Tissue	DLPFC
HLX-AS1	1	220833191	220833192	2.52082	0.0117	-3.34867	0.000812					Adipose Subcutaneous Tissue	GTEx
HLX-AS1	1	220833191	220833192	1.98022	0.047679	-3.85327	0.000117					Adipose - Visceral (Omentum)	GTEx
HLX-AS1	1	220833191	220833192	2.6902	0.007141	-3.25969	0.00112					Skin - Transformed fibroblasts	GTEx
HMGN2	1	26472449	26472450	3.117	0.00183	-2.102	0.0356					Adipose Subcutaneous Tissue	GTEx
HSPA6	1	161524539	161524540	-2.35172	0.018687	2.71432	0.00664					Skin - Transformed fibroblasts	GTEx
IER5	1	181088711	181088712	-2.53418	0.011271	3.39787	0.000679					Skin - Transformed fibroblasts	GTEx
KCNQ4	1	40784011	40784012	-2.909	0.003626	2.668	0.00763					Skin - Sun Exposed (Lower leg)	GTEx
LGALS8-AS1	1	236524507	236524508	-2.565	0.010318	2.08	0.0375					Skin - Sun Exposed (Lower leg)	GTEx
LGALS8-AS1	1	236524507	236524508	-2.15	0.031555	2.069	0.0385					Skin - Transformed fibroblasts	GTEx
LINC01352	1	220829254	220829255	2.3969	0.0165	-3.30241	0.000959					Adipose Subcutaneous Tissue	GTEx
LINC01352	1	220829254	220829255	2.87025	0.004101	-3.16791	0.00154					Adipose - Visceral (Omentum)	GTEx
LINC01352	1	220829254	220829255	2.99535	0.002741	-3.58159	0.000342					Skin - Not Sun Exposed (Suprapubic)	GTEx
LINC01352	1	220829254	220829255	2.64903	0.008072	-3.09473	0.00197					Skin - Sun Exposed (Lower leg)	GTEx
LINC01352	1	220829254	220829255	3.12979	0.001749	-3.20707	0.00134					Skin - Transformed fibroblasts	GTEx
LINC02593	1	919691	919692	-2.09155	0.036479	2.24574	0.0247					Skin - Sun Exposed (Lower leg)	GTEx
MGST3	1	165630860	165630861	2.23916	0.025145	-2.07719	0.0378					Skin - Sun Exposed (Lower leg)	GTEx
ENSG00000272823	1	220829210	220829211	2.84772	0.0044	-3.19441	0.0014					Adipose Subcutaneous Tissue	GTEx
ENSG00000272823	1	220829210	220829211	3.04848	0.0023	-3.20053	0.00137					Adipose - Visceral (Omentum)	GTEx
ENSG00000230325	1	236540445	236540446	1.97567	0.048192	-2.00659	0.0448					Adipose - Visceral (Omentum)	GTEx
ENSG00000272823	1	220829210	220829211	2.84337	0.004464	-3.08977	0.002					Skin - Not Sun Exposed (Suprapubic)	GTEx
ENSG00000230325	1	236540445	236540446	2.07449	0.038033	-2.05913	0.0395					Skin - Not Sun Exposed (Suprapubic)	GTEx
ENSG00000272823	1	220829210	220829211	2.69872	0.006961	-3.15946	0.00158					Skin - Sun Exposed (Lower leg)	GTEx
ENSG00000273058	1	236536703	236536704	-2.564	0.010347	2.16	0.0308					Skin - Sun Exposed (Lower leg)	GTEx
ENSG00000272823	1	220829210	220829211	2.98007	0.002882	-3.34593	0.00082					Skin - Transformed fibroblasts	GTEx
PNRC2	1	23959108	23959109	2.649	0.008073	-1.966	0.0493					Skin - Transformed fibroblasts	GTEx
RAP1GAP	1	21669362	21669363	-3.04121	0.002356	4.27779	1.89e-05					Skin - Not Sun Exposed (Suprapubic)	GTEx
STX6	1	180942175	180992046	3.096	0.00196	-3.22	0.00128					DLPFC Brain Tissue	DLPFC
ZDHHC18	1	26826709	26826710	2.34939	0.018804	-2.1141	0.0345					Skin - Sun Exposed (Lower leg)	GTEx
AFF3	2	100142738	100142739	-2.568	0.0102	2.79	0.0053					Adipose - Visceral (Omentum)	GTEx
ATAD2B	2	23927113	23927114	-2.131	0.033089	2.852	0.00434					Skin - Sun Exposed (Lower leg)	GTEx
CAPN10	2	241526132	241557122	2.196	0.0281	-2.794	0.00521					DLPFC Brain Tissue	DLPFC
CAPN10	2	240586715	240586716	2.75	0.00594	-2.24	0.0253					Skin - Not Sun Exposed (Suprapubic)	GTEx
CAPN10	2	240586715	240586716	2.59635	0.009422	-2.27067	0.0232					Skin - Sun Exposed (Lower leg)	GTEx
CEBPZOS	2	37196487	37196488	-3.07848	0.002081	2.58351	0.00978					Adipose Subcutaneous Tissue	GTEx
CEBPZOS	2	37196487	37196488	-3.72	0.000197	2.54	0.0111					Skin - Not Sun Exposed (Suprapubic)	GTEx
CEBPZOS	2	37196487	37196488	-3.25	0.001154	2.779	0.00545					Skin - Sun Exposed (Lower leg)	GTEx
CHN1	2	175005368	175005369	-2.05914	0.039481	1.99495	0.046					Skin - Sun Exposed (Lower leg)	GTEx
CRACDL	2	98936258	98936259	-2.14012	0.0323	2.27685	0.0228					Skin - Transformed fibroblasts	GTEx
DNAJC27	2	25166504	25194963	2.232	0.0256	-3.442	0.000577					DLPFC Brain Tissue	DLPFC
EFR3B	2	25042129	25042130	2.13	0.0335	-3.35	0.000808					Skin - Not Sun Exposed (Suprapubic)	GTEx
FKBP7	2	178478599	178478600	2.129	0.033254	-2.069	0.0385					Skin - Sun Exposed (Lower leg)	GTEx
GPATCH11	2	37084450	37084451	-2.44369	0.0145	2.9997	0.0027					Skin - Transformed fibroblasts	GTEx
GPR35	2	240605430	240605431	-2.196	0.0281	2.794	0.00521					Skin - Transformed fibroblasts	GTEx
ENSG00000272054	2	37208874	37208875	-3.12126	0.0018	3.05637	0.00224					Skin - Transformed fibroblasts	GTEx
PNO1	2	68157843	68157844	-2.18692	0.0287	2.40244	0.0163					Skin - Transformed fibroblasts	GTEx
PRKD3	2	37477645	37544222	-2.988	0.00281	3.014	0.00258					DLPFC Brain Tissue	DLPFC
PXDN	2	1744851	1744852	-2.25	0.0245	2.51	0.0119					Skin - Not Sun Exposed (Suprapubic)	GTEx
PXDN	2	1744851	1744852	-2.01918	0.043468	2.05274	0.0401					Skin - Sun Exposed (Lower leg)	GTEx
QPCT	2	37571752	37600465	-3.35927	0.000781	2.18567	0.0288					DLPFC Brain Tissue	DLPFC
QPCT	2	37344573	37344574	-2.99669	0.00273	2.90516	0.00367					Skin - Transformed fibroblasts	GTEx
SH3YL1	2	266397	266398	-2.01922	0.043464	2.63525	0.00841					Adipose Subcutaneous Tissue	GTEx
SH3YL1	2	266397	266398	-2.36286	0.0181	2.9	0.00379					Adipose - Visceral (Omentum)	GTEx
STRN	2	36966471	36966472	-1.98647	0.046982	2.33259	0.0197					Adipose Subcutaneous Tissue	GTEx
WTH3DI	2	132118064	132121731	-2.186	0.0288	2.004	0.0451					DLPFC Brain Tissue	DLPFC
ACTL11P	3	49877979	49877980	-2.072	0.03827	4.434	9.25e-06					Skin - Not Sun Exposed (Suprapubic)	GTEx
ACTL11P	3	49877979	49877980	-2.26639	0.02343	3.67783	0.000235					Skin - Sun Exposed (Lower leg)	GTEx
ASB14	3	57292681	57292682	2.11792	0.03418	-2.57711	0.00996					Skin - Not Sun Exposed (Suprapubic)	GTEx
ASB14	3	57292681	57292682	1.981	0.04759	-2.08	0.0375					Skin - Sun Exposed (Lower leg)	GTEx
BTNL12P	3	120349448	120349449	-2.92169	0.00348	2.27194	0.0231					Skin - Transformed fibroblasts	GTEx
FSTL1	3	120113060	120169918	2.1282	0.03332	-2.1781	0.0294					DLPFC Brain Tissue	DLPFC
INKA1	3	49803253	49803254	-2.19481	0.02818	2.95632	0.00311					Skin - Transformed fibroblasts	GTEx
MST1R	3	49903843	49903844	2.125	0.03359	-4.426	9.6e-06					Adipose Subcutaneous Tissue	GTEx
MST1R	3	49903843	49903844	2.12822	0.03332	-4.3671	1.26e-05					Adipose - Visceral (Omentum)	GTEx
MST1R	3	49903843	49903844	2.137	0.0326	-4.188	2.81e-05					Skin - Not Sun Exposed (Suprapubic)	GTEx
MST1R	3	49903843	49903844	2.19783	0.02796	-4.39493	1.11e-05					Skin - Sun Exposed (Lower leg)	GTEx
MST1R	3	49903843	49903844	2.01	0.04443	-4.411	1.03e-05					Skin - Transformed fibroblasts	GTEx
NAA80	3	50299116	50299117	2.181	0.02918	-1.962	0.0498					Adipose - Visceral (Omentum)	GTEx
PSMD2	3	184298708	184298709	2.25267	0.02428	-2.1461	0.0319					Adipose - Visceral (Omentum)	GTEx
RAD54L2	3	51541579	51541580	-2.0186	0.04353	2.34567	0.019					Skin - Sun Exposed (Lower leg)	GTEx
RBM5	3	50088907	50088908	-2.04539	0.04082	4.6694	3.02e-06					Adipose - Visceral (Omentum)	GTEx
RBM6	3	49977476	50137484	-2.1174	0.03422	4.5135	6.38e-06					DLPFC Brain Tissue	DLPFC
RBM6	3	49940006	49940007	-2.05982	0.03942	4.31183	1.62e-05					Adipose Subcutaneous Tissue	GTEx
RBM6	3	49940006	49940007	-2.088	0.0368	4.336	1.45e-05					Adipose - Visceral (Omentum)	GTEx
RBM6	3	49940006	49940007	-2.053	0.04007	4.299	1.72e-05					Skin - Not Sun Exposed (Suprapubic)	GTEx
RBM6	3	49940006	49940007	-2.07686	0.03781	4.3107	1.63e-05					Skin - Sun Exposed (Lower leg)	GTEx
RBM6	3	49940006	49940007	-2.08258	0.03729	4.30958	1.64e-05					Skin - Transformed fibroblasts	GTEx
SEC22A	3	123201926	123201927	-2.32363	0.02015	2.00283	0.0452					Skin - Not Sun Exposed (Suprapubic)	GTEx
SEMA3F	3	50155044	50155045	-2.38453	0.0171	4.17878	2.93e-05					Adipose Subcutaneous Tissue	GTEx
SEMA3F	3	50155044	50155045	-2.975	0.00293	4.271	1.95e-05					Adipose - Visceral (Omentum)	GTEx
TASOR	3	56683236	56683237	-2.88841	0.00387	2.1783	0.0294					Adipose - Visceral (Omentum)	GTEx
TASOR	3	56683236	56683237	-2.01102	0.04432	2.05949	0.0394					Skin - Not Sun Exposed (Suprapubic)	GTEx
BLTP1	4	122152332	122152333	1.96628	0.049267	-2.62363	0.0087					Skin - Not Sun Exposed (Suprapubic)	GTEx
BLTP1	4	122152332	122152333	2.67269	0.00752	-3.30665	0.000944					Skin - Sun Exposed (Lower leg)	GTEx
KIAA1109	4	123091757	123283914	2.535	0.011245	-3.348	0.000814					DLPFC Brain Tissue	DLPFC
ENSG00000250075	4	67468250	67468251	-2.0363	0.04172	2.51418	0.011931					Skin - Transformed fibroblasts	GTEx
PRSS12	4	118353002	118353003	-2.26923	0.0233	2.56603	0.010287					Skin - Sun Exposed (Lower leg)	GTEx
QDPR	4	17512233	17512234	-2.07376	0.0381	2.16926	0.030063					Skin - Sun Exposed (Lower leg)	GTEx
SNHG8	4	118278708	118278709	-2.36876	0.017848	1.98801	0.046811					Adipose - Visceral (Omentum)	GTEx
STAP1	4	67558727	67558728	-2.39005	0.0168	2.09229	0.036413					Adipose Subcutaneous Tissue	GTEx
STAP1	4	67558727	67558728	-1.96882	0.049	1.96741	0.049136					Skin - Sun Exposed (Lower leg)	GTEx
TBC1D14	4	6909241	6909242	2.104	0.035378	-2.273	0.02303					Skin - Not Sun Exposed (Suprapubic)	GTEx
TMEM131L	4	153466345	153466346	2.07323	0.038151	-2.16356	0.030499					Adipose - Visceral (Omentum)	GTEx
ANKH	5	14704908	14871887	-2.6933	0.007074	2.01086	0.0443					DLPFC Brain Tissue	DLPFC
ANKH	5	14871777	14871778	1.97761	0.048	-3.5061	0.000455					Skin - Not Sun Exposed (Suprapubic)	GTEx
B4GALT7	5	177600099	177600100	-2.4231	0.0154	2.3263	0.02					Skin - Not Sun Exposed (Suprapubic)	GTEx
DNAJC18	5	139444490	139444491	-2.253	0.02426	3.335	0.000853					Adipose Subcutaneous Tissue	GTEx
DNAJC18	5	139444490	139444491	-2.253	0.024259	3.335	0.000853					Adipose - Visceral (Omentum)	GTEx
DNAJC18	5	139444490	139444491	-2.253	0.0243	3.335	0.000853					Skin - Not Sun Exposed (Suprapubic)	GTEx
DNAJC18	5	139444490	139444491	-2.25	0.024259	3.335	0.000853					Skin - Sun Exposed (Lower leg)	GTEx
DNAJC18	5	139444490	139444491	-2.253	0.02426	3.335	0.000853					Skin - Transformed fibroblasts	GTEx
G3BP1	5	151151475	151184915	2.1597	0.030798	-2.01497	0.0439					DLPFC Brain Tissue	DLPFC
MAP3K1	5	56815573	56815574	-2.17203	0.02985	2.0984	0.0359					Skin - Transformed fibroblasts	GTEx
PROB1	5	139395712	139395713	2.04288	0.04106	-4.07793	4.54e-05					Adipose Subcutaneous Tissue	GTEx
SLC23A1	5	139384552	139384553	-1.97	0.04888	4.41072	1.03e-05					Skin - Sun Exposed (Lower leg)	GTEx
SPATA24	5	139404087	139404088	-2.103	0.03547	4.171	3.03e-05					Adipose Subcutaneous Tissue	GTEx
SPRY4-AS1	5	142325292	142325293	2.0492	0.04044	-2.0819	0.0374					Skin - Transformed fibroblasts	GTEx
STING1	5	139482789	139482790	2.64706	0.00812	-3.06085	0.00221					Adipose Subcutaneous Tissue	GTEx
STING1	5	139482789	139482790	2.52	0.011636	-2.745	0.00605					Skin - Sun Exposed (Lower leg)	GTEx
STING1	5	139482789	139482790	2.333	0.01965	-2.653	0.00798					Skin - Transformed fibroblasts	GTEx
TMED9	5	177592157	177592158	2.25905	0.02388	-2.4566	0.014					Skin - Transformed fibroblasts	GTEx
ADCY10P1	6	41101021	41101022	-2.036	0.041745	2.10807	0.035					Adipose - Visceral (Omentum)	GTEx
ADCY10P1	6	41101021	41101022	-2.23972	0.025109	2.0677	0.0387					Skin - Not Sun Exposed (Suprapubic)	GTEx
ADCY10P1	6	41101021	41101022	-2.0346	0.0419	2.14875	0.0317					Skin - Transformed fibroblasts	GTEx
ARG1	6	131573143	131573144	-2.2237	0.02617	3.36237	0.000773					Adipose - Visceral (Omentum)	GTEx
ARG1	6	131573143	131573144	-2.47901	0.013175	3.94	8.15e-05					Skin - Not Sun Exposed (Suprapubic)	GTEx
ARG1	6	131573143	131573144	-2.56695	0.0103	3.94297	8.05e-05					Skin - Sun Exposed (Lower leg)	GTEx
C6orf106	6	34555065	34664625	-2.69293	0.00708	3.5076	0.000452					DLPFC Brain Tissue	DLPFC
CFAP206	6	87407982	87407983	1.9879	0.046823	-2.16634	0.0303					Adipose Subcutaneous Tissue	GTEx
HEY2	6	126068779	126082415	-3.23071	0.00123	2.10171	0.0356					DLPFC Brain Tissue	DLPFC
HEY2	6	125747663	125747664	-3.126	0.00177	2.226	0.026					Skin - Transformed fibroblasts	GTEx
HEY2-AS1	6	125749189	125749190	-3.742	0.000183	2.535	0.0112					Adipose Subcutaneous Tissue	GTEx
HEY2-AS1	6	125749189	125749190	-3.6172	0.000298	2.51935	0.0118					Adipose - Visceral (Omentum)	GTEx
ILRUN	6	34696858	34696859	-2.21861	0.026513	2.82916	0.00467					Adipose Subcutaneous Tissue	GTEx
ILRUN	6	34696858	34696859	-2.01124	0.0443	2.53751	0.0112					Skin - Sun Exposed (Lower leg)	GTEx
MED23	6	131628228	131628229	-2.479	0.013175	3.94	8.15e-05					Adipose - Visceral (Omentum)	GTEx
MED23	6	131628228	131628229	-2.20274	0.0276	2.70685	0.00679					Skin - Sun Exposed (Lower leg)	GTEx
ENSG00000226409	6	125445182	125445183	2.0707	0.038389	-2.10112	0.0356					Adipose - Visceral (Omentum)	GTEx
ENSG00000270937	6	1027224	1027225	2.14928	0.031612	-2.9738	0.00294					Skin - Not Sun Exposed (Suprapubic)	GTEx
ENSG00000270937	6	1027224	1027225	2.229	0.0258	-3.107	0.00189					Skin - Sun Exposed (Lower leg)	GTEx
ENSG00000227885	6	53747021	53747022	2.32132	0.0203	-2.86772	0.00413					Skin - Sun Exposed (Lower leg)	GTEx
SLC18B1	6	132798552	132798553	2.74922	0.005974	-2.77222	0.00557					Adipose Subcutaneous Tissue	GTEx
SLC18B1	6	132798552	132798553	2.101	0.035641	-3.362	0.000774					Adipose - Visceral (Omentum)	GTEx
SLC18B1	6	132798552	132798553	2.101	0.035641	-3.362	0.000774					Skin - Not Sun Exposed (Suprapubic)	GTEx
TMEM170B	6	11538277	11538278	2.11941	0.0341	-2.52722	0.0115					Skin - Transformed fibroblasts	GTEx
ZNF292	6	87865268	87973406	-1.994	0.04615	2.23	0.0257					DLPFC Brain Tissue	DLPFC
BUD31	7	99408829	99408830	2.53325	0.011301	-2.44663	0.0144					Skin - Transformed fibroblasts	GTEx
DAGLB	7	6448746	6523849	3.2808	0.00104	-2.462	0.0138					DLPFC Brain Tissue	DLPFC
DAGLB	7	6448011	6448012	-2.225	0.0261	2.925	0.00344					Adipose Subcutaneous Tissue	GTEx
DAGLB	7	6448011	6448012	-2.225	0.0261	2.925	0.00344					Adipose - Visceral (Omentum)	GTEx
DAGLB	7	6448011	6448012	-1.98151	0.0475	3.08902	0.002008					Skin - Not Sun Exposed (Suprapubic)	GTEx
EPHB4	7	100827520	100827521	-2.305	0.0212	1.96593	0.0493					Adipose Subcutaneous Tissue	GTEx
FAM220A	7	6348980	6348981	-2.67901	0.00738	3.19424	0.001402					Skin - Not Sun Exposed (Suprapubic)	GTEx
GIGYF1	7	100277129	100286870	-3.0387	0.00238	2.72479	0.00643					DLPFC Brain Tissue	DLPFC
ENSG00000232006	7	43113739	43113740	-3.80875	0.00014	2.58187	0.009827					Skin - Not Sun Exposed (Suprapubic)	GTEx
ENSG00000244055	7	92461318	92461319	2.19344	0.0283	-2.12566	0.0335					Adipose Subcutaneous Tissue	GTEx
PPP1R9A	7	94907201	94907202	1.99224	0.0463	-1.97841	0.047883					Skin - Sun Exposed (Lower leg)	GTEx
PVRIG	7	100218240	100218241	-2.3088	0.021	2.31706	0.0205					Adipose Subcutaneous Tissue	GTEx
RAC1	7	6374522	6374523	3.18227	0.001461	-2.8822	0.00395					Skin - Transformed fibroblasts	GTEx
TFR2	7	100642720	100642721	-2.37225	0.0177	2.24675	0.0247					Adipose Subcutaneous Tissue	GTEx
ZKSCAN5	7	99504650	99504651	3.20656	0.001343	-2.13824	0.0325					Skin - Transformed fibroblasts	GTEx
ZNF655	7	99558536	99558537	-3.025	0.00249	2.131	0.033089					Skin - Sun Exposed (Lower leg)	GTEx
ZNF713	7	55887474	55887475	2.3132	0.020712	-2.04922	0.0404					Skin - Transformed fibroblasts	GTEx
ZSCAN25	7	99616947	99616948	2.42732	0.0152	-2.57371	0.010061					Skin - Not Sun Exposed (Suprapubic)	GTEx
DLC1	8	12940871	13372429	-2.6978	0.00698	2.13629	0.0327					DLPFC Brain Tissue	DLPFC
RGS22	8	100131267	100131268	-2.09743	0.035956	2.49563	0.0126					Adipose Subcutaneous Tissue	GTEx
AUH	9	93976096	94124206	2.52654	0.011519	-2.48897	0.0128					DLPFC Brain Tissue	DLPFC
CARD9	9	136373680	136373681	-2.35	0.018773	2.687	0.00721					Adipose - Visceral (Omentum)	GTEx
CDKN2B	9	22002901	22009312	3.61845	0.000296	-6.74265	1.56e-11					DLPFC Brain Tissue	DLPFC
CDKN2B	9	22009362	22009363	-3.2641	0.0011	2.4361	0.0148					Skin - Transformed fibroblasts	GTEx
CDKN2B-AS1	9	21994789	22121093	2.16046	0.030737	-2.94313	0.00325					DLPFC Brain Tissue	DLPFC
CELP	9	133079899	133079900	-2.66572	0.00768	2.4407	0.0147					Skin - Sun Exposed (Lower leg)	GTEx
ERVFRD-3	9	21929456	21929457	-2.08	0.037526	3.976	7.01e-05					Adipose Subcutaneous Tissue	GTEx
ERVFRD-3	9	21929456	21929457	-2.8	0.005111	7.22149	5.14e-13					Adipose - Visceral (Omentum)	GTEx
ERVFRD-3	9	21929456	21929457	-2.10603	0.0352	5.208	1.91e-07					Skin - Not Sun Exposed (Suprapubic)	GTEx
ERVFRD-3	9	21929456	21929457	-2.16581	0.0303	7.0005	2.55e-12					Skin - Transformed fibroblasts	GTEx
GPSM1	9	136327475	136327476	2.1721	0.029846	-2.82159	0.00478					Adipose - Visceral (Omentum)	GTEx
INPP5E	9	136439822	136439823	1.96802	0.04907	-3.4604	0.000539					Skin - Not Sun Exposed (Suprapubic)	GTEx
INPP5E	9	136439822	136439823	2.2559	0.0241	-3.29	0.001					Skin - Transformed fibroblasts	GTEx
MTAP	9	21802542	21802543	-2.19441	0.028206	5.4606	4.75e-08					Adipose Subcutaneous Tissue	GTEx
MTAP	9	21802542	21802543	-2.3385	0.019362	5.39607	6.81e-08					Adipose - Visceral (Omentum)	GTEx
MTAP	9	21802542	21802543	-2.31233	0.02076	5.1694	2.35e-07					Skin - Not Sun Exposed (Suprapubic)	GTEx
MTAP	9	21802542	21802543	-2.18394	0.02897	6.099	1.07e-09					Skin - Sun Exposed (Lower leg)	GTEx
ENSG00000272842	9	19371944	19371945	1.982	0.0475	-2.388	0.0169					Skin - Transformed fibroblasts	GTEx
ENSG00000273226	9	19375450	19375451	2.072	0.038265	-2.447	0.0144					Adipose - Visceral (Omentum)	GTEx
ENSG00000273226	9	19375450	19375451	1.972	0.04861	-2.987	0.00282					Skin - Sun Exposed (Lower leg)	GTEx
ENSG00000273226	9	19375450	19375451	1.98212	0.0475	-2.3595	0.0183					Skin - Transformed fibroblasts	GTEx
TBC1D2	9	100961279	101018003	2.0847	0.037096	-1.99952	0.0456					DLPFC Brain Tissue	DLPFC
TUBB8P1	9	21812346	21812347	-2.07254	0.038215	4.8744	1.09e-06					Adipose Subcutaneous Tissue	GTEx
TUBB8P1	9	21812346	21812347	-2.17	0.03001	4.414	1.01e-05					Skin - Sun Exposed (Lower leg)	GTEx
ADO	10	62804856	62804857	-2.467	0.013625	2.413	0.015822					Adipose Subcutaneous Tissue	GTEx
ADO	10	62804856	62804857	-2.4621	0.013813	2.5261	0.0115					Skin - Not Sun Exposed (Suprapubic)	GTEx
EGR2	10	64571760	64578927	-2.741	0.00613	2.33	0.0198					Skin Cutaneous Melanoma	TCGA
EGR2	10	62919899	62919900	2.44533	0.0145	-2.45555	0.0141					Skin - Transformed fibroblasts	GTEx
TIAL1	10	119597028	119597029	-2.72333	0.006463	2.06219	0.03919					Skin - Sun Exposed (Lower leg)	GTEx
TM9SF3	10	96587451	96587452	-2.60738	0.009124	3.01042	0.002609					Skin - Sun Exposed (Lower leg)	GTEx
ACP2	11	47248905	47248906	-2.04534	0.0408	5.39168	6.98e-08					Adipose Subcutaneous Tissue	GTEx
ACP2	11	47248905	47248906	-2.56258	0.0104	5.2881	1.24e-07					Skin - Not Sun Exposed (Suprapubic)	GTEx
ACP2	11	47248905	47248906	-1.9654	0.0494	5.67181	1.41e-08					Skin - Transformed fibroblasts	GTEx
AGBL2	11	47681142	47736928	2.7641	0.00571	-2.86426	0.00418					DLPFC Brain Tissue	DLPFC
ARHGAP1	11	46700598	46700599	-2.04863	0.0405	3.1084	0.00188					Skin - Not Sun Exposed (Suprapubic)	GTEx
COX8A	11	63974606	63974607	-2.51891	0.0118	2.45037	0.0143					Adipose - Visceral (Omentum)	GTEx
COX8A	11	63974606	63974607	-1.9669	0.0492	2.1165	0.0343					Skin - Not Sun Exposed (Suprapubic)	GTEx
COX8A	11	63974606	63974607	-2.25	0.0244	2.747	0.00601					Skin - Sun Exposed (Lower leg)	GTEx
CTSC	11	88337786	88337787	2.54302	0.011	-2.66806	0.00763					Skin - Transformed fibroblasts	GTEx
CTSW	11	65879808	65879809	2.28966	0.022	-3.39669	0.000682					Adipose Subcutaneous Tissue	GTEx
CTSW	11	65879808	65879809	2.16355	0.0305	-3.57965	0.000344					Adipose - Visceral (Omentum)	GTEx
CTSW	11	65879808	65879809	2.06051	0.0393	-3.6531	0.000259					Skin - Not Sun Exposed (Suprapubic)	GTEx
CTSW	11	65879808	65879809	2.11535	0.0344	-3.62379	0.00029					Skin - Sun Exposed (Lower leg)	GTEx
CTSW	11	65879808	65879809	2.00429	0.045	-3.51103	0.000446					Skin - Transformed fibroblasts	GTEx
EIF3F	11	7970250	7970251	-2.5065	0.0122	2.36106	0.0182					Skin - Sun Exposed (Lower leg)	GTEx
FAM180B	11	47586692	47586693	-4.11625	3.85e-05	2.0226	0.0431					Skin - Sun Exposed (Lower leg)	GTEx
FIBP	11	65651210	65656010	-2.1679	0.0302	2.71193	0.00669					DLPFC Brain Tissue	DLPFC
FIBP	11	65888538	65888539	-2.25814	0.0239	2.49452	0.0126					Adipose Subcutaneous Tissue	GTEx
FIBP	11	65888538	65888539	-2.1989	0.0279	3.2157	0.0013					Skin - Not Sun Exposed (Suprapubic)	GTEx
FIBP	11	65888538	65888539	-2.32555	0.02	2.76706	0.00566					Skin - Sun Exposed (Lower leg)	GTEx
FIBP	11	65888538	65888539	-2.12019	0.034	3.41425	0.00064					Skin - Transformed fibroblasts	GTEx
FOLH1	11	49168186	49230222	3.545	0.000393	-2.38902	0.0169					DLPFC Brain Tissue	DLPFC
FOLH1	11	49208669	49208670	4.29791	1.72e-05	-3.202	0.00136					Adipose Subcutaneous Tissue	GTEx
FOLH1	11	49208669	49208670	2.97101	0.00297	-2.4813	0.0131					Skin - Not Sun Exposed (Suprapubic)	GTEx
FOLH1	11	49208669	49208670	3.31512	0.000916	-2.78938	0.00528					Skin - Sun Exposed (Lower leg)	GTEx
LRP4	11	46878267	46940173	2.589	0.00963	-2.946	0.00322					DLPFC Brain Tissue	DLPFC
LRP4	11	46918641	46918642	-1.98381	0.0473	3.32698	0.000878					Skin - Transformed fibroblasts	GTEx
MS4A2	11	60088260	60088261	-9.962	2.24e-23	2.328	0.0199					Adipose - Visceral (Omentum)	GTEx
MS4A2	11	60088260	60088261	-7.99524	1.29e-15	2.62375	0.0087					Skin - Sun Exposed (Lower leg)	GTEx
MTCH2	11	47642622	47642623	-5.38433	7.27e-08	2.93758	0.00331					Skin - Sun Exposed (Lower leg)	GTEx
MUS81	11	65860061	65860062	2.18775	0.0287	-4.30223	1.69e-05					Adipose Subcutaneous Tissue	GTEx
NAA40	11	63938993	63938994	2.012	0.0442	-2.469	0.0135					Adipose - Visceral (Omentum)	GTEx
ENSG00000255031	11	68050739	68050740	2.32951	0.0198	-2.9952	0.00274					Skin - Sun Exposed (Lower leg)	GTEx
OTUB1	11	63985852	63985853	-2.07632	0.0379	2.232	0.0256					Skin - Not Sun Exposed (Suprapubic)	GTEx
PGM2L1	11	74398472	74398473	-1.981	0.0476	3.286	0.00102					Skin - Sun Exposed (Lower leg)	GTEx
PPP1R14B	11	64246937	64246938	2.26906	0.0233	-3.3207	0.000898					Skin - Not Sun Exposed (Suprapubic)	GTEx
PPP1R14B-AS1	11	64245963	64245964	2.47646	0.0133	-2.77416	0.00553					Skin - Sun Exposed (Lower leg)	GTEx
PPP2R1B	11	111766426	111766427	1.96641	0.0493	-2.43382	0.0149					Skin - Transformed fibroblasts	GTEx
PSMC3	11	47426472	47426473	-3.58614	0.000336	2.76849	0.00563					Adipose - Visceral (Omentum)	GTEx
PSMC3	11	47426472	47426473	-5.19363	2.06e-07	2.19166	0.0284					Skin - Transformed fibroblasts	GTEx
PTPMT1	11	47565796	47565797	3.07736	0.00209	-4.21938	2.45e-05					Skin - Sun Exposed (Lower leg)	GTEx
PTPRJ	11	47980557	47980558	3.03552	0.0024	-3.28247	0.00103					Adipose Subcutaneous Tissue	GTEx
PTPRJ	11	47980557	47980558	3.86748	0.00011	-3.43766	0.000587					Adipose - Visceral (Omentum)	GTEx
PTPRJ	11	47980557	47980558	4.30934	1.64e-05	-3.7689	0.000164					Skin - Not Sun Exposed (Suprapubic)	GTEx
PTPRJ	11	47980557	47980558	4.43368	9.26e-06	-3.45412	0.000552					Skin - Sun Exposed (Lower leg)	GTEx
RAPSN	11	47449177	47449178	2.23104	0.0257	-3.7928	0.000149					Skin - Not Sun Exposed (Suprapubic)	GTEx
SLC39A13	11	47407131	47407132	2.784	0.00537	-2.447	0.0144					Skin - Not Sun Exposed (Suprapubic)	GTEx
SNX32	11	65601409	65621172	-2.221	0.0263	2.54892	0.0108					DLPFC Brain Tissue	DLPFC
SNX32	11	65833640	65833641	-2.09615	0.0361	3.2569	0.00113					Adipose Subcutaneous Tissue	GTEx
SNX32	11	65833640	65833641	-2.07095	0.0384	2.98246	0.00286					Adipose - Visceral (Omentum)	GTEx
SNX32	11	65833640	65833641	-2.296	0.0217	2.216	0.0267					Skin - Not Sun Exposed (Suprapubic)	GTEx
SNX32	11	65833640	65833641	-2.25657	0.024	2.46521	0.0137					Skin - Sun Exposed (Lower leg)	GTEx
SNX32	11	65833640	65833641	-2.3192	0.0204	3.14227	0.00168					Skin - Transformed fibroblasts	GTEx
SVIP	11	22830298	22830299	-2.00545	0.0449	2.60637	0.00915					Adipose - Visceral (Omentum)	GTEx
SVIP	11	22830298	22830299	-2.23999	0.0251	2.0079	0.0447					Skin - Not Sun Exposed (Suprapubic)	GTEx
TSKU	11	76782250	76782251	2.114	0.0345	-2.227	0.0259					Skin - Transformed fibroblasts	GTEx
ZNF408	11	46700817	46700818	-2.20603	0.0274	2.88591	0.0039					Adipose - Visceral (Omentum)	GTEx
ATP5MC2	12	53677407	53677408	3.22037	0.00128	-2.21369	0.0269					Adipose Subcutaneous Tissue	GTEx
ATP5MC2	12	53677407	53677408	3.18091	0.00147	-2.18083	0.0292					Adipose - Visceral (Omentum)	GTEx
ATP5MC2	12	53677407	53677408	3.10059	0.001931	-2.4033	0.0162					Skin - Not Sun Exposed (Suprapubic)	GTEx
DTX1	12	113056708	113056709	-2.766	0.005675	2.097	0.036					Skin - Sun Exposed (Lower leg)	GTEx
MYG1-AS1	12	53300313	53300314	2.26886	0.023277	-2.12529	0.0336					Adipose Subcutaneous Tissue	GTEx
MYG1-AS1	12	53300313	53300314	2.06956	0.038494	-2.1146	0.0345					Skin - Not Sun Exposed (Suprapubic)	GTEx
MYG1-AS1	12	53300313	53300314	2.232	0.025615	-2.14644	0.0318					Skin - Sun Exposed (Lower leg)	GTEx
NINJ2-AS1	12	630890	630891	2.40001	0.016395	-2.32652	0.02					Adipose Subcutaneous Tissue	GTEx
NINJ2-AS1	12	630890	630891	2.22556	0.026	-2.32909	0.0199					Adipose - Visceral (Omentum)	GTEx
ENSG00000270175	12	53500919	53500920	-2.85442	0.004312	2.2653	0.0235					Skin - Not Sun Exposed (Suprapubic)	GTEx
PPHLN1	12	42719946	42853517	-2.239	0.025156	3.221	0.00128					DLPFC Brain Tissue	DLPFC
PRR13	12	53441604	53441605	-3.938	8.22e-05	3.114	0.00185					Adipose - Visceral (Omentum)	GTEx
PRR13	12	53441604	53441605	-3.521	0.00043	2.74	0.00614					Skin - Not Sun Exposed (Suprapubic)	GTEx
PRR13	12	53441604	53441605	-3.72949	0.000192	2.27268	0.023					Skin - Sun Exposed (Lower leg)	GTEx
PRR13	12	53441604	53441605	-3.62098	0.000293	2.9478	0.0032					Skin - Transformed fibroblasts	GTEx
PSMD9	12	121888730	121888731	2.09759	0.0359	-2.1749	0.0296					Skin - Transformed fibroblasts	GTEx
SP1	12	53380175	53380176	3.31665	0.000911	-2.3041	0.0212					Skin - Transformed fibroblasts	GTEx
VPS33A	12	122692208	122751068	-2.2521	0.024318	3.704	0.000212					DLPFC Brain Tissue	DLPFC
VPS33A	12	122266520	122266521	-2.899	0.003744	2.522	0.0117					Adipose Subcutaneous Tissue	GTEx
VPS33A	12	122266520	122266521	-2.899	0.00374	2.522	0.0117					Adipose - Visceral (Omentum)	GTEx
YAF2	12	42238348	42238349	2.554	0.010649	-3.111	0.00186					Skin - Sun Exposed (Lower leg)	GTEx
ZCRB1	12	42705887	42719932	2.1727	0.0298	-2.8799	0.00398					DLPFC Brain Tissue	DLPFC
ZCRB1	12	42326117	42326118	2.11215	0.034673	-3.23867	0.0012					Adipose Subcutaneous Tissue	GTEx
F10	13	113122813	113122814	2.05629	0.0398	-2.18709	0.028736					Adipose - Visceral (Omentum)	GTEx
PSPC1P1	13	19227431	19227432	-2.429	0.0151	1.981	0.0476					Skin - Not Sun Exposed (Suprapubic)	GTEx
PSPC1P1	13	19227431	19227432	-2.18336	0.029	2.25089	0.0244					Skin - Sun Exposed (Lower leg)	GTEx
RNASEH2B	13	50909677	50909678	2.5942	0.00948	-2.51261	0.011984					Skin - Transformed fibroblasts	GTEx
C14orf132	14	96039323	96039324	2.06205	0.0392	-2.03114	0.0422					Skin - Sun Exposed (Lower leg)	GTEx
SYT16	14	62462540	62568427	2.1487	0.031658	-2.16827	0.030138					DLPFC Brain Tissue	DLPFC
AP4E1	15	50908671	50908672	2.2887	0.0221	-2.13753	0.0326					Skin - Not Sun Exposed (Suprapubic)	GTEx
CSPG4P10	15	82459471	82459472	-2.39448	0.0166	2.20519	0.0274					Adipose Subcutaneous Tissue	GTEx
CTSH	15	78949573	78949574	2.59306	0.00951	-2.9188	0.003514					Skin - Transformed fibroblasts	GTEx
GABPB1	15	50354957	50354958	2.0027	0.0452	-2.34275	0.0191					Adipose Subcutaneous Tissue	GTEx
GABPB1	15	50354957	50354958	1.97115	0.0487	-2.10481	0.035308					Skin - Transformed fibroblasts	GTEx
GABPB1-AS1	15	50355408	50355409	1.99651	0.0459	-2.39979	0.0164					Adipose Subcutaneous Tissue	GTEx
HDC	15	50266025	50266026	-2.05569	0.0398	2.07634	0.0379					Skin - Sun Exposed (Lower leg)	GTEx
SNX33	15	75648706	75648707	-2.16456	0.0304	2.59344	0.0095					Adipose Subcutaneous Tissue	GTEx
TRPM7	15	50849351	50979012	-2.6219	0.00875	2.39961	0.0164					DLPFC Brain Tissue	DLPFC
TRPM7	15	50686814	50686815	-3.12371	0.00179	2.04111	0.04124					Skin - Transformed fibroblasts	GTEx
ABCC11	16	48200821	48269088	2.498	0.0125	-2.46	0.0137					DLPFC Brain Tissue	DLPFC
ATP2A1	16	28878404	28878405	-2.33118	0.0197	2.19431	0.0282					Skin - Not Sun Exposed (Suprapubic)	GTEx
CDK10	16	89680736	89680737	2.8894	0.00386	-27.857	8.87e-171					Adipose Subcutaneous Tissue	GTEx
CDK10	16	89680736	89680737	2.76874	0.00563	-26.7589	9.72e-158					Adipose - Visceral (Omentum)	GTEx
CDK10	16	89680736	89680737	2.45101	0.0142	-30.3468	2.77e-202					Skin - Not Sun Exposed (Suprapubic)	GTEx
CDK10	16	89680736	89680737	2.661	0.00779	-26.2573	5.9e-152					Skin - Sun Exposed (Lower leg)	GTEx
CENPBD1	16	90036182	90039240	-2.6386	0.00832	10.2	1.22e-24					DLPFC Brain Tissue	DLPFC
CENPBD1P	16	89971784	89971785	-2.47309	0.0134	4.7355	2.19e-06					Adipose Subcutaneous Tissue	GTEx
CENPBD1P	16	89971784	89971785	-3.24288	0.00118	8.65944	4.74e-18					Adipose - Visceral (Omentum)	GTEx
CENPBD1P	16	89971784	89971785	-2.62615	0.00864	14.5146	9.8e-48					Skin - Not Sun Exposed (Suprapubic)	GTEx
CENPBD1P	16	89971784	89971785	-2.53	0.0114	3.819	0.000134					Skin - Sun Exposed (Lower leg)	GTEx
CENPBD1P	16	89971784	89971785	-2.41039	0.0159	2.33	0.02					Skin - Transformed fibroblasts	GTEx
CLEC16A	16	10944487	10944488	-3.806	0.000141	2.256	0.0241					Adipose Subcutaneous Tissue	GTEx
CLN3	16	28495097	28495098	2.40875	0.016	-3.20596	0.00135					Skin - Not Sun Exposed (Suprapubic)	GTEx
CPNE7	16	89642175	89663654	-2.1735	0.0297	13.2	1.06e-39					DLPFC Brain Tissue	DLPFC
CPNE7	16	89575767	89575768	2.716	0.00661	-21.443	5.31e-102					Adipose Subcutaneous Tissue	GTEx
CPNE7	16	89575767	89575768	2.68218	0.00731	-37.7	1.06e-310					Skin - Transformed fibroblasts	GTEx
DBNDD1	16	90020042	90020043	-2.42616	0.0153	26.9431	6.87e-160					Skin - Not Sun Exposed (Suprapubic)	GTEx
DBNDD1	16	90020042	90020043	-2.196	0.0281	28.8748	2.47e-183					Skin - Sun Exposed (Lower leg)	GTEx
DNAH3	16	21159440	21159441	2.352	0.0187	-2.457	0.014					Skin - Not Sun Exposed (Suprapubic)	GTEx
FTO	16	53701691	53701692	2.80029	0.00511	-2.1221	0.0338					Adipose Subcutaneous Tissue	GTEx
GAS8	16	90019628	90019629	-2.02847	0.0425	17.5613	4.87e-69					Skin - Not Sun Exposed (Suprapubic)	GTEx
LINC02166	16	89686568	89686569	-2.733	0.00628	21.5	1.77e-102					Skin - Transformed fibroblasts	GTEx
LINC02188	16	86722090	86722091	-2.49864	0.0125	2.0333	0.042					Skin - Not Sun Exposed (Suprapubic)	GTEx
LINC02188	16	86722090	86722091	-2.20921	0.0272	2.30952	0.0209					Skin - Sun Exposed (Lower leg)	GTEx
LONP2	16	48244295	48244296	2.156	0.0311	-2.169	0.0301					Adipose Subcutaneous Tissue	GTEx
LONP2	16	48244295	48244296	2.04234	0.0411	-2.21592	0.0267					Adipose - Visceral (Omentum)	GTEx
LONP2	16	48244295	48244296	2.41857	0.0156	-2.07188	0.0383					Skin - Not Sun Exposed (Suprapubic)	GTEx
MC1R	16	89913627	89913628	3.03666	0.00239	-4.46	8.34e-06					Skin - Transformed fibroblasts	GTEx
ENSG00000263013	16	10940043	10940044	-3.806	0.000141	2.256	0.0241					Adipose Subcutaneous Tissue	GTEx
ENSG00000263013	16	10940043	10940044	-3.7891	0.000151	2.18524	0.0289					Adipose - Visceral (Omentum)	GTEx
NFATC2IP	16	28962127	28977767	-2.42	0.0155	2.34	0.0191					DLPFC Brain Tissue	DLPFC
NFATC2IP	16	28950806	28950807	-3.3162	0.000913	3.5663	0.000362					Adipose Subcutaneous Tissue	GTEx
NFATC2IP	16	28950806	28950807	-3.21991	0.00128	3.34455	0.000824					Adipose - Visceral (Omentum)	GTEx
NFATC2IP	16	28950806	28950807	-3.343	0.000829	3.308	0.00094					Skin - Not Sun Exposed (Suprapubic)	GTEx
NFATC2IP	16	28950806	28950807	-3.056	0.00224	3.274	0.00106					Skin - Sun Exposed (Lower leg)	GTEx
ENSG00000275734	16	89684641	89684642	1.97141	0.0487	-26.0285	2.36e-149					Skin - Sun Exposed (Lower leg)	GTEx
NPIPB6	16	28363507	28363508	-2.78746	0.00531	2.8106	0.00494					Adipose Subcutaneous Tissue	GTEx
NPIPB7	16	28471174	28471175	1.96348	0.0496	-2.12921	0.0332					Skin - Not Sun Exposed (Suprapubic)	GTEx
PALB2	16	23641309	23641310	2.26072	0.0238	-2.29	0.022					Skin - Transformed fibroblasts	GTEx
PGAP6	16	384395	384396	2.569	0.0102	-1.98	0.0471					Skin - Transformed fibroblasts	GTEx
RPL13	16	89560656	89560657	-2.4	0.0164	2.921	0.00349					Adipose Subcutaneous Tissue	GTEx
RPL13	16	89560656	89560657	-2.25972	0.0238	3.46294	0.000534					Adipose - Visceral (Omentum)	GTEx
RPL13	16	89560656	89560657	-2.29518	0.0217	5.65404	1.57e-08					Skin - Not Sun Exposed (Suprapubic)	GTEx
RPL13	16	89560656	89560657	-2.22228	0.0263	3.41678	0.000634					Skin - Sun Exposed (Lower leg)	GTEx
RPL13	16	89560656	89560657	-1.982	0.0475	3.23	0.00126					Skin - Transformed fibroblasts	GTEx
SGF29	16	28581054	28581055	2.723	0.00647	-3.576	0.000349					Adipose Subcutaneous Tissue	GTEx
SGF29	16	28581054	28581055	2.72008	0.00653	-3.61582	0.000299					Skin - Sun Exposed (Lower leg)	GTEx
SULT1A2	16	28597108	28597109	-2.2373	0.0253	2.77543	0.00551					Skin - Sun Exposed (Lower leg)	GTEx
TCF25	16	89873569	89873570	-2.15955	0.0308	2.75776	0.00582					Skin - Not Sun Exposed (Suprapubic)	GTEx
TMEM8A	16	420775	431978	3.3069	0.000943	-2.29	0.0223					DLPFC Brain Tissue	DLPFC
TUBB3	16	89921391	89921392	-2.83645	0.00456	2.96313	0.00305					Skin - Sun Exposed (Lower leg)	GTEx
VPS9D1	16	89720983	89720984	-2.21394	0.0268	10.1091	5.04e-24					Adipose Subcutaneous Tissue	GTEx
VPS9D1	16	89720983	89720984	-2.41369	0.0158	11.6924	1.39e-31					Adipose - Visceral (Omentum)	GTEx
VPS9D1	16	89720983	89720984	-2.22144	0.0263	10.664	1.5e-26					Skin - Not Sun Exposed (Suprapubic)	GTEx
VPS9D1	16	89720983	89720984	-2.13534	0.0327	11.029	2.77e-28					Skin - Sun Exposed (Lower leg)	GTEx
VPS9D1-AS1	16	89711855	89711856	-2.3716	0.0177	19.9103	3.31e-88					Adipose Subcutaneous Tissue	GTEx
VPS9D1-AS1	16	89711855	89711856	-2.50398	0.0123	18.2688	1.47e-74					Adipose - Visceral (Omentum)	GTEx
ZNF276	16	89720399	89720400	-2.41375	0.0158	7.30665	2.74e-13					Skin - Not Sun Exposed (Suprapubic)	GTEx
ZNF276	16	89720399	89720400	-2.382	0.0172	10.797	3.56e-27					Skin - Sun Exposed (Lower leg)	GTEx
ABR	17	1229020	1229021	2.19117	0.0284	-2.3165	0.0205					Adipose Subcutaneous Tissue	GTEx
ACADVL	17	7120443	7128586	2.09631	0.0361	-2.2237	0.026167					DLPFC Brain Tissue	DLPFC
ARHGAP27	17	43471267	43503012	-3.915	9.04e-05	2.9	0.003732					DLPFC Brain Tissue	DLPFC
ARHGAP27	17	45434420	45434421	3.65887	0.000253	-4.2826	1.85e-05					Adipose Subcutaneous Tissue	GTEx
ARHGAP27	17	45434420	45434421	-2.4806	0.0131	2.71049	0.00672					Skin - Not Sun Exposed (Suprapubic)	GTEx
ARHGAP27	17	45434420	45434421	-2.279	0.0227	2.747	0.00601					Skin - Sun Exposed (Lower leg)	GTEx
ARL17A	17	46579681	46579682	-3.07854	0.00208	2.0676	0.0387					Adipose Subcutaneous Tissue	GTEx
ARL17A	17	46579681	46579682	-3.02831	0.00246	1.98529	0.047112					Adipose - Visceral (Omentum)	GTEx
ARL17B	17	46361796	46361797	-3.55046	0.000385	2.42125	0.0155					Skin - Not Sun Exposed (Suprapubic)	GTEx
ARL17B	17	46361796	46361797	-3.47975	0.000502	2.0787	0.0376					Skin - Sun Exposed (Lower leg)	GTEx
ATP6V0A1	17	42458843	42458844	2.16855	0.0301	-2.22188	0.026292					Adipose - Visceral (Omentum)	GTEx
C17orf58 pseudogene	17	46267036	46267037	-3.871	0.000108	2.922	0.00348					Adipose Subcutaneous Tissue	GTEx
C17orf58 pseudogene	17	46267036	46267037	-3.959	7.53e-05	2.892	0.003828					Adipose - Visceral (Omentum)	GTEx
C17orf58 pseudogene	17	46267036	46267037	-3.915	9.04e-05	2.9	0.00373					Skin - Not Sun Exposed (Suprapubic)	GTEx
C17orf58 pseudogene	17	46267036	46267037	-3.87626	0.000106	2.8282	0.00468					Skin - Sun Exposed (Lower leg)	GTEx
C17orf58 pseudogene	17	46267036	46267037	-3.849	0.000119	2.84	0.004526					Skin - Transformed fibroblasts	GTEx
CNTNAP1	17	42683917	42683918	2.65	0.00805	-2.416	0.0157					Adipose Subcutaneous Tissue	GTEx
CNTNAP1	17	42683917	42683918	2.768	0.00564	-2.589	0.00963					Skin - Sun Exposed (Lower leg)	GTEx
CRHR1	17	45784279	45784280	-3.849	0.000119	2.839	0.00453					Adipose Subcutaneous Tissue	GTEx
CRHR1	17	45784279	45784280	-3.86985	0.000109	2.907	0.003649					Adipose - Visceral (Omentum)	GTEx
CRHR1	17	45784279	45784280	-3.6363	0.000277	2.94591	0.00322					Skin - Not Sun Exposed (Suprapubic)	GTEx
CRHR1	17	45784279	45784280	-3.87323	0.000107	2.905	0.00367					Skin - Sun Exposed (Lower leg)	GTEx
ENSG00000262539	17	46260605	46260606	-4.00997	6.07e-05	2.8787	0.00399					Adipose Subcutaneous Tissue	GTEx
ENSG00000262539	17	46260605	46260606	-4.26654	1.99e-05	2.97697	0.002911					Adipose - Visceral (Omentum)	GTEx
ENSG00000262539	17	46260605	46260606	-4.15028	3.32e-05	2.88287	0.00394					Skin - Not Sun Exposed (Suprapubic)	GTEx
ENSG00000262539	17	46260605	46260606	-4.07144	4.67e-05	2.7531	0.0059					Skin - Sun Exposed (Lower leg)	GTEx
ENSG00000262539	17	46260605	46260606	-4.12054	3.78e-05	2.89	0.003881					Skin - Transformed fibroblasts	GTEx
DHX33	17	5469059	5469060	-2.285	0.0223	2.474	0.0134					Skin - Sun Exposed (Lower leg)	GTEx
DND1P1	17	45585870	45585871	-3.89356	9.88e-05	2.9039	0.00369					Adipose Subcutaneous Tissue	GTEx
DND1P1	17	45585870	45585871	-3.92224	8.77e-05	2.91697	0.003535					Adipose - Visceral (Omentum)	GTEx
DND1P1	17	45585870	45585871	-3.91431	9.07e-05	2.90008	0.00373					Skin - Not Sun Exposed (Suprapubic)	GTEx
DND1P1	17	45585870	45585871	-3.915	9.04e-05	2.9	0.00373					Skin - Sun Exposed (Lower leg)	GTEx
DND1P1	17	45585870	45585871	-3.83782	0.000124	2.89	0.003792					Skin - Transformed fibroblasts	GTEx
DPH1	17	2030109	2030110	-2.83732	0.00455	2.7006	0.00692					Adipose Subcutaneous Tissue	GTEx
DPH1	17	2030109	2030110	-3.078	0.00208	2.605	0.009187					Adipose - Visceral (Omentum)	GTEx
DPH1	17	2030109	2030110	-2.74984	0.00596	2.79539	0.00518					Skin - Not Sun Exposed (Suprapubic)	GTEx
DPH1	17	2030109	2030110	-2.77585	0.00551	2.951	0.00317					Skin - Sun Exposed (Lower leg)	GTEx
DPH1	17	2030109	2030110	-2.21587	0.0267	2.75	0.005906					Skin - Transformed fibroblasts	GTEx
FMNL1-AS1	17	45241733	45241734	-2.13229	0.033	2.48	0.013068					Skin - Transformed fibroblasts	GTEx
HSD17B1P1	17	42546763	42546764	-2.08841	0.0368	2.0532	0.0401					Adipose Subcutaneous Tissue	GTEx
KANSL1	17	46225388	46225389	-3.11197	0.00186	2.0471	0.0406					Adipose Subcutaneous Tissue	GTEx
KANSL1	17	46225388	46225389	-2.67538	0.00746	2.6087	0.009089					Adipose - Visceral (Omentum)	GTEx
KANSL1	17	46225388	46225389	-3.29911	0.00097	2.32705	0.02					Skin - Not Sun Exposed (Suprapubic)	GTEx
KANSL1	17	46225388	46225389	-3.49943	0.000466	2.1029	0.0355					Skin - Sun Exposed (Lower leg)	GTEx
KANSL1	17	46225388	46225389	-3.84757	0.000119	3.13	0.001774					Skin - Transformed fibroblasts	GTEx
KANSL1-AS1	17	46193575	46193576	-3.79785	0.000146	2.9032	0.00369					Adipose Subcutaneous Tissue	GTEx
KANSL1-AS1	17	46193575	46193576	-3.86899	0.000109	2.90717	0.003647					Adipose - Visceral (Omentum)	GTEx
KANSL1-AS1	17	46193575	46193576	-3.86569	0.000111	2.90938	0.00362					Skin - Not Sun Exposed (Suprapubic)	GTEx
KANSL1-AS1	17	46193575	46193576	-3.77236	0.000162	2.7418	0.00611					Skin - Sun Exposed (Lower leg)	GTEx
KANSL1-AS1	17	46193575	46193576	-3.83552	0.000125	2.9	0.003784					Skin - Transformed fibroblasts	GTEx
LINC02210	17	45620327	45620328	-3.86802	0.00011	2.9123	0.00359					Adipose Subcutaneous Tissue	GTEx
LINC02210	17	45620327	45620328	-3.87258	0.000108	2.90645	0.003656					Adipose - Visceral (Omentum)	GTEx
LRRC37A	17	46292732	46292733	-3.5935	0.000326	2.7671	0.00566					Adipose Subcutaneous Tissue	GTEx
LRRC37A	17	46292732	46292733	-3.39826	0.000678	2.69481	0.007043					Adipose - Visceral (Omentum)	GTEx
LRRC37A	17	46292732	46292733	-4.12581	3.69e-05	3.34598	0.00082					Skin - Not Sun Exposed (Suprapubic)	GTEx
LRRC37A	17	46292732	46292733	-3.24967	0.00116	3.11	0.00187					Skin - Sun Exposed (Lower leg)	GTEx
LRRC37A17P	17	47017192	47017193	2.78095	0.00542	-2.3153	0.0206					Skin - Sun Exposed (Lower leg)	GTEx
LRRC37A2	17	44590076	44633014	-4.1111	3.94e-05	2.2507	0.0244					Skin Cutaneous Melanoma	TCGA
LRRC37A2	17	46511510	46511511	-4.13336	3.58e-05	2.6025	0.00925					Adipose Subcutaneous Tissue	GTEx
LRRC37A2	17	46511510	46511511	-4.17963	2.92e-05	2.78336	0.00538					Adipose - Visceral (Omentum)	GTEx
LRRC37A2	17	46511510	46511511	-3.56749	0.00036	2.37844	0.0174					Skin - Not Sun Exposed (Suprapubic)	GTEx
LRRC37A2	17	46511510	46511511	-3.6695	0.000243	2.4694	0.0135					Skin - Sun Exposed (Lower leg)	GTEx
LRRC37A2	17	46511510	46511511	-3.79321	0.000149	2.81	0.004969					Skin - Transformed fibroblasts	GTEx
LRRC37A4P	17	45550334	45550335	3.86809	0.00011	-2.9125	0.00359					Adipose Subcutaneous Tissue	GTEx
LRRC37A4P	17	45550334	45550335	3.93123	8.45e-05	-3.24196	0.001187					Adipose - Visceral (Omentum)	GTEx
LRRC37A4P	17	45550334	45550335	3.86673	0.00011	-2.94244	0.00326					Skin - Not Sun Exposed (Suprapubic)	GTEx
LRRC37A4P	17	45550334	45550335	3.74709	0.000179	-3.1506	0.00163					Skin - Sun Exposed (Lower leg)	GTEx
LRRC37A4P	17	45550334	45550335	3.87103	0.000108	-2.91	0.00358					Skin - Transformed fibroblasts	GTEx
MAPK8IP1P1	17	46243605	46243606	-4.1603	3.18e-05	2.8937	0.003807					Adipose - Visceral (Omentum)	GTEx
MAPK8IP1P1	17	46243605	46243606	-4.09927	4.14e-05	2.85672	0.00428					Skin - Not Sun Exposed (Suprapubic)	GTEx
MAPK8IP1P1	17	46243605	46243606	-4.12037	3.78e-05	2.7803	0.00543					Skin - Sun Exposed (Lower leg)	GTEx
MAPK8IP1P2	17	45602339	45602340	-3.915	9.04e-05	2.9	0.00373					Adipose Subcutaneous Tissue	GTEx
MAPK8IP1P2	17	45602339	45602340	-3.87235	0.000108	2.9065	0.003655					Adipose - Visceral (Omentum)	GTEx
MAPK8IP1P2	17	45602339	45602340	-3.83999	0.000123	2.86837	0.00413					Skin - Not Sun Exposed (Suprapubic)	GTEx
MAPK8IP1P2	17	45602339	45602340	-3.915	9.04e-05	2.9	0.00373					Skin - Sun Exposed (Lower leg)	GTEx
MAPK8IP1P2	17	45602339	45602340	-3.77313	0.000161	2.96	0.003078					Skin - Transformed fibroblasts	GTEx
MAPT	17	43971747	44105699	3.915	9.04e-05	-2.9	0.003732					DLPFC Brain Tissue	DLPFC
MAPT	17	45894381	45894382	-2.279	0.0227	2.747	0.00601					Adipose Subcutaneous Tissue	GTEx
MAPT	17	45894381	45894382	-3.786	0.000153	2.914	0.003568					Adipose - Visceral (Omentum)	GTEx
MAPT	17	45894381	45894382	-3.81341	0.000137	2.91129	0.0036					Skin - Not Sun Exposed (Suprapubic)	GTEx
MAPT	17	45894381	45894382	-3.915	9.04e-05	2.9	0.00373					Skin - Sun Exposed (Lower leg)	GTEx
MLX	17	40719077	40725221	-2.886	0.0039	2.195	0.028164					DLPFC Brain Tissue	DLPFC
ENSG00000280183	17	42598642	42598643	2.47952	0.0132	-2.30174	0.0213					Skin - Not Sun Exposed (Suprapubic)	GTEx
ENSG00000280183	17	42598642	42598643	2.70424	0.00685	-2.3242	0.0201					Skin - Sun Exposed (Lower leg)	GTEx
ENSG00000267198	17	45545803	45545804	3.915	9.04e-05	-2.9	0.00373					Skin - Sun Exposed (Lower leg)	GTEx
ENSG00000267344	17	45397024	45397025	-3.3751	0.000738	1.99112	0.0465					Skin - Not Sun Exposed (Suprapubic)	GTEx
ENSG00000274758	17	2366790	2366791	-2.313	0.0207	2.076	0.0379					Skin - Not Sun Exposed (Suprapubic)	GTEx
ENSG00000274758	17	2366790	2366791	-2.313	0.0207	2.076	0.0379					Skin - Sun Exposed (Lower leg)	GTEx
NSF	17	44668034	44834828	-2.14851	0.0317	2.767	0.005657					DLPFC Brain Tissue	DLPFC
NSF	17	46590668	46590669	3.73417	0.000188	-2.45751	0.014					Skin - Not Sun Exposed (Suprapubic)	GTEx
NSF	17	46590668	46590669	-4.18027	2.91e-05	2.63	0.008493					Skin - Transformed fibroblasts	GTEx
ORMDL3	17	38077295	38083884	-2.56	0.0105	2.76	0.00578					DLPFC Brain Tissue	DLPFC
ORMDL3	17	39927600	39927601	2.32711	0.02	-2.0981	0.0359					Adipose Subcutaneous Tissue	GTEx
ORMDL3	17	39927600	39927601	-2.27458	0.0229	2.43105	0.0151					Skin - Not Sun Exposed (Suprapubic)	GTEx
ORMDL3	17	39927600	39927601	-2.56	0.0105	2.76	0.00578					Skin - Sun Exposed (Lower leg)	GTEx
ORMDL3	17	39927600	39927601	-2.12831	0.0333	2.17	0.029722					Skin - Transformed fibroblasts	GTEx
PLEKHH3	17	42676993	42676994	-2.63927	0.00831	2.45262	0.0142					Skin - Not Sun Exposed (Suprapubic)	GTEx
PLEKHM1	17	45490748	45490749	-2.279	0.0227	2.747	0.00601					Adipose Subcutaneous Tissue	GTEx
PLEKHM1	17	45490748	45490749	-3.78652	0.000153	2.92487	0.003446					Adipose - Visceral (Omentum)	GTEx
PLEKHM1	17	45490748	45490749	-2.279	0.0227	2.75	0.006014					Skin - Transformed fibroblasts	GTEx
PNMT	17	39667980	39667981	-2.04	0.0414	1.987	0.046922					Adipose - Visceral (Omentum)	GTEx
PSMD3	17	39980796	39980797	-2.4857	0.0129	2.73	0.006387					Skin - Transformed fibroblasts	GTEx
QRICH2	17	74270129	74303761	-2.26458	0.0235	1.982	0.047474					DLPFC Brain Tissue	DLPFC
RNF213-AS1	17	80415163	80415164	-2.47007	0.0135	2.2525	0.0243					Adipose Subcutaneous Tissue	GTEx
SGSM2-AS1	17	2377745	2377746	-2.50836	0.0121	2.131	0.0331					Skin - Sun Exposed (Lower leg)	GTEx
TEC	17	45531576	45531577	-2.78402	0.00537	2.1395	0.0324					Adipose Subcutaneous Tissue	GTEx
TEC	17	45592620	45592621	-3.915	9.04e-05	2.9	0.00373					Adipose Subcutaneous Tissue	GTEx
TEC	17	45531576	45531577	-4.23499	2.29e-05	2.74168	0.006113					Adipose - Visceral (Omentum)	GTEx
TEC	17	45592620	45592621	-3.876	0.000106	2.926	0.003434					Adipose - Visceral (Omentum)	GTEx
TEC	17	45531576	45531577	-3.84581	0.00012	2.91635	0.00354					Skin - Not Sun Exposed (Suprapubic)	GTEx
TEC	17	45592620	45592621	-3.90764	9.32e-05	2.90003	0.00373					Skin - Not Sun Exposed (Suprapubic)	GTEx
TEC	17	45592620	45592621	-3.75055	0.000176	2.9011	0.00372					Skin - Sun Exposed (Lower leg)	GTEx
TEC	17	45592620	45592621	-3.86513	0.000111	2.9	0.003787					Skin - Transformed fibroblasts	GTEx
TNFSF12	17	7548890	7548891	2.28502	0.0223	-2.3559	0.0185					Adipose Subcutaneous Tissue	GTEx
TUBG2	17	42659304	42659305	-2.64215	0.00824	2.5286	0.0115					Adipose Subcutaneous Tissue	GTEx
TUBG2	17	42659304	42659305	-2.90087	0.00372	2.34018	0.019274					Adipose - Visceral (Omentum)	GTEx
TUBG2	17	42659304	42659305	-2.7423	0.0061	2.29061	0.022					Skin - Not Sun Exposed (Suprapubic)	GTEx
TUBG2	17	42659304	42659305	-2.43076	0.0151	2.3194	0.0204					Skin - Sun Exposed (Lower leg)	GTEx
TUBG2	17	42659304	42659305	-2.7218	0.00649	2.48	0.013169					Skin - Transformed fibroblasts	GTEx
CEACAM19	19	44666957	44666958	-3.20298	0.00136	2.44041	0.0147	-3.1982	0.00138	2.43929	0.0147	Skin - Not Sun Exposed (Suprapubic)	GTEx
CEP89	19	33369903	33462869	2.57773	0.00995	-2.60566	0.00917	2.57773	0.00995	-2.60566	0.00917	DLPFC Brain Tissue	DLPFC
ETHE1	19	43527243	43527244	-2.53	0.0115	2.615	0.00892	-2.53	0.0115	2.615	0.00892	Skin - Sun Exposed (Lower leg)	GTEx
FCGRT	19	50015535	50029685	2.09478	0.0362	-2.25868	0.0239	2.09478	0.0362	-2.25868	0.0239	DLPFC Brain Tissue	DLPFC
GEMIN7	19	45582517	45594782	3.75367	0.000174	-2.4088	0.016	3.88022	0.000104	-2.4088	0.016	DLPFC Brain Tissue	DLPFC
GEMIN7	19	45079194	45079195	7.84494	4.33e-15	-3.11753	0.00182	7.84494	4.33e-15	-3.11753	0.00182	Adipose Subcutaneous Tissue	GTEx
GEMIN7	19	45079194	45079195	7.63613	2.24e-14	-3.12703	0.00177	7.63613	2.24e-14	-3.12703	0.00177	Adipose - Visceral (Omentum)	GTEx
GEMIN7	19	45079194	45079195	7.65572	1.92e-14	-3.12669	0.00177	7.65572	1.92e-14	-3.12669	0.00177	Skin - Not Sun Exposed (Suprapubic)	GTEx
GEMIN7	19	45079194	45079195	7.27	3.59e-13	-3.1336	0.00173	7.27	3.59e-13	-3.1336	0.00173	Skin - Sun Exposed (Lower leg)	GTEx
GEMIN7	19	45079194	45079195	6.98	3.01e-12	-3.31695	0.00091	6.98	3e-12	-3.31695	0.00091	Skin - Transformed fibroblasts	GTEx
KLC3	19	45843997	45854778	-8.02385	1.02e-15	2.33956	0.0193	-8.02385	1.02e-15	2.33956	0.0193	DLPFC Brain Tissue	DLPFC
KLC3	19	45333433	45333434	-9.1803	4.3e-20	2.49694	0.0125	-9.1803	4.3e-20	2.49694	0.0125	Skin - Not Sun Exposed (Suprapubic)	GTEx
KLC3	19	45333433	45333434	-8.83	1.05e-18	2.213	0.0269	-8.83	1.05e-18	2.213	0.0269	Skin - Sun Exposed (Lower leg)	GTEx
POLR2E	19	1086577	1095391	2.7204	0.00652	-2.153	0.0313	2.7204	0.00652	-2.153	0.0313	DLPFC Brain Tissue	DLPFC
POLR2E	19	1095379	1095380	2.81918	0.00481	-2.34174	0.0192	2.81918	0.00481	-2.34174	0.0192	Skin - Not Sun Exposed (Suprapubic)	GTEx
RTN2	19	45497060	45497061	-2.81029	0.00495	2.18365	0.029	-2.81029	0.00495	2.18365	0.029	Adipose Subcutaneous Tissue	GTEx
TYK2	19	10380675	10380676	-2.469	0.0135	1.968	0.0491	-2.469	0.0135	1.968	0.0491	Adipose Subcutaneous Tissue	GTEx
TYK2	19	10380675	10380676	-2.469	0.0135	1.968	0.0491	-2.469	0.0135	1.968	0.0491	Skin - Not Sun Exposed (Suprapubic)	GTEx
ZNF415	19	53133076	53133077	2.49	0.0129	-2.43773	0.0148	2.49	0.0129	-2.43773	0.0148	Skin - Sun Exposed (Lower leg)	GTEx
ANKRD20A21P	20	30723931	30723932	2.06215	0.03919	-3.2711	0.00107					Adipose Subcutaneous Tissue	GTEx
ASIP	20	34194568	34194569	-2.00625	0.04483	25.3473	9.61e-142					Skin - Sun Exposed (Lower leg)	GTEx
FRG1BP	20	30377371	30377372	2.034	0.04195	-2.667	0.00765					Adipose Subcutaneous Tissue	GTEx
FRG1BP	20	30377371	30377372	2.034	0.04195	-2.667	0.00765					Adipose - Visceral (Omentum)	GTEx
FRG1BP	20	30377371	30377372	2.034	0.04195	-2.667	0.00765					Skin - Not Sun Exposed (Suprapubic)	GTEx
FRG1BP	20	30377371	30377372	2.034	0.04195	-2.667	0.00765					Skin - Sun Exposed (Lower leg)	GTEx
FRG1BP	20	30377371	30377372	2.0001	0.0455	-2.82222	0.00477					Skin - Transformed fibroblasts	GTEx
LINC01597	20	30288478	30288479	2.034	0.04195	-2.667	0.00765					Adipose Subcutaneous Tissue	GTEx
LINC01597	20	30288478	30288479	2.034	0.04195	-2.667	0.00765					Adipose - Visceral (Omentum)	GTEx
LINC01597	20	30288478	30288479	2.034	0.04195	-2.667	0.00765					Skin - Sun Exposed (Lower leg)	GTEx
SIRPD	20	1558842	1558843	-2.38598	0.01703	2.8656	0.00416					Adipose Subcutaneous Tissue	GTEx
SULF2	20	47786615	47786616	2.30676	0.02107	-3.2629	0.0011					Adipose Subcutaneous Tissue	GTEx
ADARB1	21	45074568	45074569	-2.607	0.00913	2.566	0.0103					Skin - Transformed fibroblasts	GTEx
FAM3B	21	41304211	41304212	1.9627	0.0497	-2.1814	0.029153					Adipose - Visceral (Omentum)	GTEx
LINC00163	21	44994085	44994086	-2.607	0.00913	2.566	0.0103					Skin - Transformed fibroblasts	GTEx
SSR4P1	21	45074164	45074165	-2.5311	0.01137	2.2202	0.0264					Skin - Transformed fibroblasts	GTEx
ANKRD54	22	37848866	37848867	-2.26537	0.02349	2.86464	0.00417					Adipose Subcutaneous Tissue	GTEx
ANKRD54	22	37848866	37848867	-2.2197	0.02644	2.11007	0.0349					Skin - Sun Exposed (Lower leg)	GTEx
ESS2	22	19144683	19144684	2.47733	0.01324	-2.80491	0.00503					Adipose Subcutaneous Tissue	GTEx
KCTD17	22	37051735	37051736	-2.1393	0.03241	2.49457	0.0126					Skin - Not Sun Exposed (Suprapubic)	GTEx
ENSG00000272720	22	38090126	38090127	-2.6554	0.00792	6.63106	3.33e-11					Adipose Subcutaneous Tissue	GTEx
PICK1	22	38056310	38056311	-2.03342	0.04201	4.01757	5.88e-05					Adipose Subcutaneous Tissue	GTEx
PICK1	22	38056310	38056311	-2.152	0.0314	4.234	2.3e-05					Adipose - Visceral (Omentum)	GTEx
SCUBE1	22	43599228	43739394	-2.0308	0.04227	2.46055	0.0139					DLPFC Brain Tissue	DLPFC
SLC16A8	22	38084092	38084093	-2.1814	0.02915	3.43874	0.000584					Skin - Sun Exposed (Lower leg)	GTEx
TRIOBP	22	37697003	37697004	-2.25857	0.02391	2.15992	0.0308					Skin - Transformed fibroblasts	GTEx
TTLL1	22	43089427	43089428	-2.02464	0.0429	2.08499	0.0371					Adipose Subcutaneous Tissue	GTEx
*AD=Alzheimer's Disease
*ML= Melanoma
*DLPFC= Dorsolateral Prefrontal Cortex
*GTEx= Genotype-Tissue Expression
*TCGA= The Cancer Genome Atlas

## Sheet: Table S9-TWAS.AD-BASAL
	Table 9: TWAS analysis between Alzheimer's Disease and Basal Cell Carcinoma
Gene/Ensemble ID	CHR	P0	P1	TWAS.Z.AD	TWAS.P.AD	TWAS.Z.BCC	TWAS.P.BCC	Tissue	Source
AGMAT	1	15585109	15585110	-1.97481	0.04829	2.84728	0.00441	Skin - Sun Exposed (Lower leg)	GTEx
ARNT	1	150876767	150876768	2.08079	0.0375	-3.33833	0.000843	Adipose Subcutaneous Tissue	GTEx
B4GALT3	1	161176847	161176848	-2.23	0.025747	2.119	0.0341	Skin - Not Sun Exposed (Suprapubic)	GTEx
CDA	1	20588947	20588948	3.02358	0.0025	-2.60398	0.00921	Adipose Subcutaneous Tissue	GTEx
CDA	1	20588947	20588948	3.03188	0.00243	-2.72982	0.00634	Adipose - Visceral (Omentum)	GTEx
CDA	1	20588947	20588948	-2.61571	0.008904	2.78	0.00539	Skin - Not Sun Exposed (Suprapubic)	GTEx
CDA	1	20588947	20588948	-2.57121	0.010135	2.21359	0.0269	Skin - Sun Exposed (Lower leg)	GTEx
CEP170	1	243287729	243418708	-2.62733	0.00861	2.41021	0.0159	DLPFC Brain Tissue	DLPFC
DDI2	1	15617499	15617500	-1.96706	0.0492	3.33913	0.00084	Adipose Subcutaneous Tissue	GTEx
DDI2	1	15617499	15617500	-2.20777	0.02726	3.67157	0.000241	Skin - Transformed fibroblasts	GTEx
DEDD	1	161132687	161132688	-2.053	0.040073	2.547	0.0109	Skin - Transformed fibroblasts	GTEx
FCER1G	1	161215233	161215234	-2.83303	0.00461	2.03432	0.0419	Adipose Subcutaneous Tissue	GTEx
FLVCR1	1	212858254	212858255	-3.31583	0.000914	3.37	0.000747	Skin - Not Sun Exposed (Suprapubic)	GTEx
FLVCR1	1	212858254	212858255	-3.52302	0.000427	3.45251	0.000555	Skin - Sun Exposed (Lower leg)	GTEx
FLVCR1-DT	1	212858087	212858088	-2.74584	0.00604	2.22444	0.0261	Adipose Subcutaneous Tissue	GTEx
FLVCR1-DT	1	212858087	212858088	-2.95674	0.003109	2.52568	0.0115	Adipose - Visceral (Omentum)	GTEx
FLVCR1-DT	1	212858087	212858088	-3.01	0.00262	2.13112	0.0331	Skin - Not Sun Exposed (Suprapubic)	GTEx
FLVCR1-DT	1	212858087	212858088	-2.94615	0.003218	2.0538	0.04	Skin - Sun Exposed (Lower leg)	GTEx
HEATR1	1	236712304	236767841	-2.285	0.0223	2.622	0.00874	DLPFC Brain Tissue	DLPFC
HLX-AS1	1	220833191	220833192	1.98022	0.047679	-2.27372	0.023	Adipose - Visceral (Omentum)	GTEx
HSPA6	1	161524539	161524540	-2.35172	0.018687	2.19382	0.0282	Skin - Transformed fibroblasts	GTEx
IER5	1	181088711	181088712	-2.53418	0.011271	4.64722	3.36e-06	Skin - Transformed fibroblasts	GTEx
KIAA1614	1	180882312	180915239	3.22819	0.00125	-2.47201	0.0134	DLPFC Brain Tissue	DLPFC
KIAA1614	1	180913153	180913154	2.83103	0.00464	-2.46114	0.0138	Skin - Transformed fibroblasts	GTEx
KIFAP3	1	170085207	170085208	2.14775	0.031734	-2.0128	0.0441	Skin - Not Sun Exposed (Suprapubic)	GTEx
LGALS8-AS1	1	236524507	236524508	-2.565	0.010318	2.546	0.0109	Skin - Sun Exposed (Lower leg)	GTEx
LGALS8-AS1	1	236524507	236524508	-2.15	0.031555	2.747	0.00601	Skin - Transformed fibroblasts	GTEx
LINC01352	1	220829254	220829255	2.99535	0.002741	-2.63306	0.00846	Skin - Not Sun Exposed (Suprapubic)	GTEx
NIT1	1	161118111	161118112	-2.11	0.034772	2.503	0.0123	Skin - Transformed fibroblasts	GTEx
ENSG00000230325	1	236540445	236540446	1.97567	0.048192	-2.68191	0.00732	Adipose - Visceral (Omentum)	GTEx
ENSG00000230325	1	236540445	236540446	2.07449	0.038033	-2.69405	0.00706	Skin - Not Sun Exposed (Suprapubic)	GTEx
ENSG00000273058	1	236536703	236536704	-2.564	0.010347	2.621	0.00877	Skin - Sun Exposed (Lower leg)	GTEx
ENSG00000230325	1	236540445	236540446	2.17129	0.029909	-2.73744	0.00619	Skin - Sun Exposed (Lower leg)	GTEx
ENSG00000230325	1	236540445	236540446	1.982	0.047479	-2.695	0.00704	Skin - Transformed fibroblasts	GTEx
ENSG00000237938	1	15736895	15736896	2.3084	0.021	-3.22777	0.00125	Adipose Subcutaneous Tissue	GTEx
RAB3B	1	51990763	51990764	-1.96846	0.049015	2.17282	0.0298	Skin - Transformed fibroblasts	GTEx
RAP1GAP	1	21669362	21669363	-3.04121	0.002356	2.36699	0.0179	Skin - Not Sun Exposed (Suprapubic)	GTEx
SCYL3	1	169894266	169894267	-2.18594	0.02882	3.07168	0.00213	Skin - Sun Exposed (Lower leg)	GTEx
SMPDL3B	1	27934992	27934993	-2.054	0.04	2.531	0.0114	Adipose Subcutaneous Tissue	GTEx
STX6	1	180942175	180992046	3.096	0.00196	-4.524	6.07e-06	DLPFC Brain Tissue	DLPFC
TAF1A	1	222589823	222589824	2.049	0.040462	-2.412	0.0159	Skin - Not Sun Exposed (Suprapubic)	GTEx
CALCRL	2	187448459	187448460	-3.137	0.001707	2.015	0.0439	Adipose Subcutaneous Tissue	GTEx
CEBPZ	2	37428774	37458740	-2.26878	0.0233	2.07134	0.0383	DLPFC Brain Tissue	DLPFC
CXCR4	2	136118164	136118165	-2.412	0.015865	2.296	0.0217	Adipose Subcutaneous Tissue	GTEx
CYP27C1	2	127220077	127220078	1.9721	0.048599	-2.86416	0.00418	Adipose Subcutaneous Tissue	GTEx
DNAJC27	2	25166504	25194963	2.232	0.0256	-1.978	0.0479	DLPFC Brain Tissue	DLPFC
GIGYF2	2	233562014	233725289	2.23579	0.0254	-1.96061	0.0499	DLPFC Brain Tissue	DLPFC
GPATCH11	2	37084450	37084451	-2.44369	0.0145	3.53748	0.000404	Skin - Transformed fibroblasts	GTEx
ENSG00000236501	2	177164515	177164516	1.975	0.0483	-3.11	0.00186	Adipose - Visceral (Omentum)	GTEx
ENSG00000226266	2	159712434	159712435	-2.39	0.0169	3.82347	0.000132	Skin - Not Sun Exposed (Suprapubic)	GTEx
ENSG00000226266	2	159712434	159712435	-2.27045	0.02318	3.15006	0.00163	Skin - Sun Exposed (Lower leg)	GTEx
PNO1	2	68157843	68157844	-2.24056	0.025054	2.36172	0.0182	Adipose Subcutaneous Tissue	GTEx
PNO1	2	68157843	68157844	-2.18692	0.0287	2.58526	0.00973	Skin - Transformed fibroblasts	GTEx
PRKD3	2	37477645	37544222	-2.988	0.00281	2.057	0.0397	DLPFC Brain Tissue	DLPFC
QPCT	2	37344573	37344574	-2.99669	0.00273	2.80848	0.00498	Skin - Transformed fibroblasts	GTEx
SH3YL1	2	266397	266398	-2.01922	0.043464	3.24454	0.00118	Adipose Subcutaneous Tissue	GTEx
SH3YL1	2	266397	266398	-2.36286	0.0181	3.24	0.00118	Adipose - Visceral (Omentum)	GTEx
SH3YL1	2	266397	266398	3.08	0.00204	-2.42178	0.0154	Skin - Not Sun Exposed (Suprapubic)	GTEx
SH3YL1	2	266397	266398	3.08	0.00207	-2.465	0.0137	Skin - Sun Exposed (Lower leg)	GTEx
STAM2	2	152175991	152175992	2.31	0.021	-2.64	0.00819	Skin - Not Sun Exposed (Suprapubic)	GTEx
STRN	2	36966471	36966472	-1.98647	0.046982	2.48488	0.013	Adipose Subcutaneous Tissue	GTEx
TFPI	2	187565759	187565760	-2.3183	0.020433	3.45561	0.000549	Adipose Subcutaneous Tissue	GTEx
THNSL2	2	88170294	88170295	-2.65305	0.00798	1.99	0.0463	Adipose - Visceral (Omentum)	GTEx
THNSL2	2	88170294	88170295	-2.07306	0.0382	2.72593	0.00641	Skin - Transformed fibroblasts	GTEx
ACTL11P	3	49877979	49877980	-2.072	0.03827	3.131	0.00174	Skin - Not Sun Exposed (Suprapubic)	GTEx
ACTL11P	3	49877979	49877980	-2.26639	0.02343	2.5	0.0123	Skin - Sun Exposed (Lower leg)	GTEx
INKA1	3	49803253	49803254	-2.19481	0.02818	3.05114	0.00228	Skin - Transformed fibroblasts	GTEx
MST1R	3	49903843	49903844	2.125	0.03359	-2.901	0.00372	Adipose Subcutaneous Tissue	GTEx
MST1R	3	49903843	49903844	2.12822	0.03332	-2.69046	0.00714	Adipose - Visceral (Omentum)	GTEx
MST1R	3	49903843	49903844	2.137	0.0326	-2.917	0.00353	Skin - Not Sun Exposed (Suprapubic)	GTEx
MST1R	3	49903843	49903844	2.19783	0.02796	-2.7548	0.00587	Skin - Sun Exposed (Lower leg)	GTEx
MST1R	3	49903843	49903844	2.01	0.04443	-3.296	0.000981	Skin - Transformed fibroblasts	GTEx
ENSG00000269984	3	169780333	169780334	-2.55272	0.01069	2.37812	0.0174	Adipose Subcutaneous Tissue	GTEx
RBM5	3	50088907	50088908	-2.04539	0.04082	2.64755	0.00811	Adipose - Visceral (Omentum)	GTEx
RBM6	3	49977476	50137484	-2.1174	0.03422	2.6524	0.00799	DLPFC Brain Tissue	DLPFC
RBM6	3	49940006	49940007	-2.05982	0.03942	2.64522	0.00816	Adipose Subcutaneous Tissue	GTEx
RBM6	3	49940006	49940007	-2.088	0.0368	2.627	0.00861	Adipose - Visceral (Omentum)	GTEx
RBM6	3	49940006	49940007	-2.053	0.04007	2.641	0.00827	Skin - Not Sun Exposed (Suprapubic)	GTEx
RBM6	3	49940006	49940007	-2.07686	0.03781	2.6528	0.00798	Skin - Sun Exposed (Lower leg)	GTEx
RBM6	3	49940006	49940007	-2.08258	0.03729	2.6553	0.00792	Skin - Transformed fibroblasts	GTEx
SEMA3F	3	50155044	50155045	-2.38453	0.0171	2.68762	0.0072	Adipose Subcutaneous Tissue	GTEx
SEMA3F	3	50155044	50155045	-2.975	0.00293	3.467	0.000526	Adipose - Visceral (Omentum)	GTEx
TASOR	3	56683236	56683237	-2.88841	0.00387	2.19712	0.028	Adipose - Visceral (Omentum)	GTEx
TASOR	3	56683236	56683237	-2.01102	0.04432	2.24365	0.0249	Skin - Not Sun Exposed (Suprapubic)	GTEx
TASOR	3	56683236	56683237	-2.25	0.02426	2.179	0.0293	Skin - Transformed fibroblasts	GTEx
ARPC1AP4	4	86914816	86914817	2.01373	0.044	-2.75181	0.00593	Adipose Subcutaneous Tissue	GTEx
KIAA1109	4	123091757	123283914	2.535	0.011245	-2.139	0.032436	DLPFC Brain Tissue	DLPFC
KLHL8	4	87240313	87240314	2.303	0.021279	-2.6561	0.007906	Skin - Not Sun Exposed (Suprapubic)	GTEx
KLHL8	4	87240313	87240314	1.98865	0.0467	-3.177	0.001488	Skin - Sun Exposed (Lower leg)	GTEx
KLHL8	4	87240313	87240314	2.05565	0.039816	-3.98259	6.82e-05	Skin - Transformed fibroblasts	GTEx
ENSG00000272588	4	757739	757740	-2.39	0.016935	3.18	0.001473	Skin - Not Sun Exposed (Suprapubic)	GTEx
ENSG00000272588	4	757739	757740	-2.51493	0.0119	3.4844	0.000493	Skin - Sun Exposed (Lower leg)	GTEx
OCIAD2	4	48906936	48906937	-2.34598	0.018977	2.69882	0.00696	Skin - Transformed fibroblasts	GTEx
PCGF3	4	705747	705748	-2.03032	0.042324	2.4963	0.012549	Adipose - Visceral (Omentum)	GTEx
PCGF3	4	705747	705748	-2.13729	0.032574	2.476	0.013286	Skin - Not Sun Exposed (Suprapubic)	GTEx
PCGF3	4	705747	705748	-2.21293	0.026903	2.42259	0.0154	Skin - Transformed fibroblasts	GTEx
PRSS12	4	118353002	118353003	-2.26923	0.0233	2.2006	0.027763	Skin - Sun Exposed (Lower leg)	GTEx
RUFY3	4	70704800	70704801	2.18375	0.028981	-3.0947	0.00197	Adipose - Visceral (Omentum)	GTEx
SNHG8	4	118278708	118278709	-2.06159	0.0392	2.3444	0.0191	Adipose Subcutaneous Tissue	GTEx
SNHG8	4	118278708	118278709	-2.36876	0.017848	2.6966	0.007004	Adipose - Visceral (Omentum)	GTEx
SNHG8	4	118278708	118278709	-2.04883	0.040479	2.3895	0.016869	Skin - Not Sun Exposed (Suprapubic)	GTEx
ATP6AP1L	5	82279461	82279462	1.985	0.047144	-2.632	0.00849	Adipose - Visceral (Omentum)	GTEx
G3BP1	5	151151475	151184915	2.1597	0.030798	-2.77	0.00559	DLPFC Brain Tissue	DLPFC
MEF2C-AS1	5	88883466	88883467	-2.324	0.020125	2.124	0.0337	Adipose - Visceral (Omentum)	GTEx
ENSG00000272123	5	53089467	53089468	2.26	0.024106	-2.43131	0.015	Adipose - Visceral (Omentum)	GTEx
PARP8	5	50665898	50665899	2.35112	0.01872	-2.18538	0.0289	Skin - Transformed fibroblasts	GTEx
PROB1	5	139395712	139395713	2.04288	0.04106	-2.63965	0.0083	Adipose Subcutaneous Tissue	GTEx
RPS23	5	82278576	82278577	-1.985	0.04714	2.632	0.00849	Adipose Subcutaneous Tissue	GTEx
SLC23A1	5	139384552	139384553	-1.97	0.04888	2.81191	0.00492	Skin - Sun Exposed (Lower leg)	GTEx
SPATA24	5	139404087	139404088	-2.103	0.03547	2.474	0.0134	Adipose Subcutaneous Tissue	GTEx
SPRY4-AS1	5	142325292	142325293	2.0492	0.04044	-3.0205	0.00252	Skin - Transformed fibroblasts	GTEx
STING1	5	139482789	139482790	2.64706	0.00812	-2.44485	0.0145	Adipose Subcutaneous Tissue	GTEx
STING1	5	139482789	139482790	2.52	0.011636	-2.078	0.0377	Skin - Sun Exposed (Lower leg)	GTEx
STING1	5	139482789	139482790	2.333	0.01965	-2.348	0.0189	Skin - Transformed fibroblasts	GTEx
ARG1	6	131573143	131573144	-2.2237	0.02617	2.12182	0.0339	Adipose - Visceral (Omentum)	GTEx
C6orf106	6	34555065	34664625	-2.69293	0.00708	4.0477	5.17e-05	DLPFC Brain Tissue	DLPFC
CFAP206	6	87407982	87407983	1.9879	0.046823	-2.41522	0.0157	Adipose Subcutaneous Tissue	GTEx
CHP1P2	6	160093081	160093082	-2.17062	0.03	2.1959	0.0281	Skin - Sun Exposed (Lower leg)	GTEx
CHP1P2	6	160093081	160093082	-2.33648	0.0195	2.67	0.00767	Skin - Transformed fibroblasts	GTEx
EPM2A	6	145735568	145735569	2.08275	0.037274	-2.2653	0.0235	Skin - Not Sun Exposed (Suprapubic)	GTEx
FAM162B	6	116765722	116765723	2.36	0.0181	-2.02975	0.0424	Skin - Sun Exposed (Lower leg)	GTEx
HEY2	6	126068779	126082415	-3.23071	0.00123	2.281	0.0226	DLPFC Brain Tissue	DLPFC
HEY2	6	125747663	125747664	-3.126	0.00177	2.67	0.00752	Skin - Transformed fibroblasts	GTEx
ILRUN	6	34696858	34696859	-2.21861	0.026513	2.56244	0.0104	Adipose Subcutaneous Tissue	GTEx
ILRUN	6	34696858	34696859	-2.01124	0.0443	2.50998	0.0121	Skin - Sun Exposed (Lower leg)	GTEx
MAPK13	6	36127808	36127809	2.32306	0.020176	-2.23719	0.0253	Adipose Subcutaneous Tissue	GTEx
ENSG00000227885	6	53747021	53747022	2.32132	0.0203	-2.91455	0.00356	Skin - Sun Exposed (Lower leg)	GTEx
SLC18B1	6	132798552	132798553	2.74922	0.005974	-3.59179	0.000328	Adipose Subcutaneous Tissue	GTEx
SLC18B1	6	132798552	132798553	2.101	0.035641	-3.98	6.89e-05	Adipose - Visceral (Omentum)	GTEx
SLC18B1	6	132798552	132798553	2.101	0.035641	-3.98	6.89e-05	Skin - Not Sun Exposed (Suprapubic)	GTEx
TEAD3	6	35497075	35497076	1.97439	0.0483	-1.97616	0.0481	Skin - Sun Exposed (Lower leg)	GTEx
ULBP3	6	150069094	150069095	2.55948	0.0105	-2.93	0.00337	Skin - Transformed fibroblasts	GTEx
ZNF292	6	87865268	87973406	-1.994	0.04615	2.473	0.0134	DLPFC Brain Tissue	DLPFC
AQP1	7	30911693	30911694	2.051	0.0403	-2.23	0.0259	Skin - Not Sun Exposed (Suprapubic)	GTEx
AQP1	7	30911693	30911694	2.1122	0.0347	-2.31126	0.0208	Skin - Sun Exposed (Lower leg)	GTEx
BAIAP2L1	7	98401067	98401068	2.093	0.0363	-2.328	0.0199	Adipose Subcutaneous Tissue	GTEx
CROT	7	87345680	87345681	-2.42851	0.0152	3.02	0.00252	Skin - Not Sun Exposed (Suprapubic)	GTEx
DAGLB	7	6448011	6448012	-2.225	0.0261	2.078	0.0377	Adipose Subcutaneous Tissue	GTEx
DAGLB	7	6448011	6448012	-2.225	0.0261	2.078	0.0377	Adipose - Visceral (Omentum)	GTEx
DAGLB	7	6448011	6448012	-1.98151	0.0475	2.3	0.0216	Skin - Not Sun Exposed (Suprapubic)	GTEx
DMTF1	7	87152420	87152421	-2.28269	0.0224	1.98307	0.0474	Skin - Sun Exposed (Lower leg)	GTEx
DTX2	7	76461675	76461676	2.22839	0.0259	-3.1612	0.00157	Adipose - Visceral (Omentum)	GTEx
FAM220A	7	6348980	6348981	-2.67901	0.00738	3.15	0.00161	Skin - Not Sun Exposed (Suprapubic)	GTEx
GIGYF1	7	100277129	100286870	-3.0387	0.00238	2.5121	0.012	DLPFC Brain Tissue	DLPFC
MINDY4	7	30771416	30771417	2.051	0.0403	-2.23	0.0259	Skin - Not Sun Exposed (Suprapubic)	GTEx
MINDY4	7	30771416	30771417	1.96	0.04942	-2.16515	0.0304	Skin - Transformed fibroblasts	GTEx
ENSG00000232006	7	43113739	43113740	-3.80875	0.00014	2.22	0.0266	Skin - Not Sun Exposed (Suprapubic)	GTEx
ENSG00000250778	7	76521610	76521611	-1.97073	0.0488	2.9028	0.0037	Skin - Sun Exposed (Lower leg)	GTEx
RAC1	7	6374522	6374523	3.18227	0.001461	-3.19589	0.00139	Skin - Transformed fibroblasts	GTEx
SSC4D	7	76409694	76409695	2.87234	0.00407	-2.85105	0.00436	Adipose Subcutaneous Tissue	GTEx
STK31	7	23710166	23710167	-2.27751	0.0228	3.8536	0.000116	Adipose - Visceral (Omentum)	GTEx
UPK3B	7	76510427	76510428	2.08118	0.0374	-2.7546	0.00588	Adipose - Visceral (Omentum)	GTEx
UPK3B	7	76510427	76510428	2.2669	0.023397	-3.19961	0.00138	Skin - Transformed fibroblasts	GTEx
YWHAG	7	75956107	75988342	2.5328	0.0113	-2.1927	0.0283	DLPFC Brain Tissue	DLPFC
YWHAG	7	76359030	76359031	2.63053	0.00853	-2.51591	0.0119	Adipose Subcutaneous Tissue	GTEx
YWHAG	7	76359030	76359031	2.11421	0.034497	-3.50971	0.000449	Skin - Transformed fibroblasts	GTEx
AUH	9	93976096	94124206	2.52654	0.011519	-3.78	0.000157	DLPFC Brain Tissue	DLPFC
C9orf72	9	27573865	27573866	2.05502	0.03988	-3.15964	0.00158	Skin - Sun Exposed (Lower leg)	GTEx
CACNA1B	9	140772240	141019076	-2.5983	0.009369	2.3	0.0216	DLPFC Brain Tissue	DLPFC
CARD9	9	136373680	136373681	-2.35	0.018773	2.446	0.0144	Adipose - Visceral (Omentum)	GTEx
CDKN2B	9	22002901	22009312	3.61845	0.000296	-12.7	8.41e-37	DLPFC Brain Tissue	DLPFC
CDKN2B	9	22009362	22009363	-3.2641	0.0011	5.58441	2.34e-08	Skin - Transformed fibroblasts	GTEx
CDKN2B-AS1	9	21994789	22121093	2.16046	0.030737	-7.55	4.33e-14	DLPFC Brain Tissue	DLPFC
DOCK8	9	220747	220748	2.40089	0.0164	-2.16669	0.0303	Skin - Transformed fibroblasts	GTEx
INPP5E	9	136439822	136439823	1.96802	0.04907	-3.10935	0.00187	Skin - Not Sun Exposed (Suprapubic)	GTEx
INPP5E	9	136439822	136439823	2.2559	0.0241	-3.03375	0.00242	Skin - Transformed fibroblasts	GTEx
ENSG00000229694	9	91119061	91119062	2.954	0.00314	-2.611	0.00903	Skin - Transformed fibroblasts	GTEx
ENSG00000237419	9	138203324	138203325	-2.662	0.007768	2.008	0.0446	Adipose - Visceral (Omentum)	GTEx
ENSG00000272842	9	19371944	19371945	1.982	0.0475	-2.437	0.0148	Skin - Transformed fibroblasts	GTEx
ENSG00000273226	9	19375450	19375451	2.072	0.038265	-2.286	0.0223	Adipose - Visceral (Omentum)	GTEx
ENSG00000273226	9	19375450	19375451	1.97	0.04861	-2.503	0.0123	Skin - Sun Exposed (Lower leg)	GTEx
ENSG00000273226	9	19375450	19375451	1.98212	0.0475	-2.22586	0.026	Skin - Transformed fibroblasts	GTEx
ENSG00000225460	9	89472236	89472237	-3.492	0.000479	2.203	0.0276	Adipose - Visceral (Omentum)	GTEx
ADO	10	62804856	62804857	-2.467	0.013625	3.519	0.000433	Adipose Subcutaneous Tissue	GTEx
ADO	10	62804856	62804857	-2.4621	0.013813	2.0681	0.0386	Skin - Not Sun Exposed (Suprapubic)	GTEx
ANTXRL	10	46286344	46286345	2.116	0.034345	-2.587	0.00968	Adipose Subcutaneous Tissue	GTEx
ANTXRL	10	46286344	46286345	2.18012	0.029248	-2.59218	0.00954	Adipose - Visceral (Omentum)	GTEx
ANTXRL	10	46286344	46286345	2.116	0.034345	-2.587	0.00968	Skin - Not Sun Exposed (Suprapubic)	GTEx
EGR2	10	62919899	62919900	2.44533	0.0145	-3.84104	0.000123	Skin - Transformed fibroblasts	GTEx
HSPA12A	10	116849740	116849741	-2.561	0.010437	2.109	0.0349	Skin - Not Sun Exposed (Suprapubic)	GTEx
HSPA12A	10	116849740	116849741	-2.53906	0.011115	2.16388	0.030474	Skin - Sun Exposed (Lower leg)	GTEx
INPP5A	10	134351352	134596984	-2.457	0.014	2.071	0.0384	DLPFC Brain Tissue	DLPFC
LINC01165	10	132522448	132522449	-2.37989	0.017318	2.48956	0.0128	Adipose - Visceral (Omentum)	GTEx
LINC01165	10	132522448	132522449	-2.44103	0.014646	2.61864	0.00883	Skin - Not Sun Exposed (Suprapubic)	GTEx
LINC01165	10	132522448	132522449	-2.63	0.008637	3.02457	0.00249	Skin - Sun Exposed (Lower leg)	GTEx
ENSG00000225527	10	18533335	18533336	2.03	0.042629	-2.56907	0.0102	Adipose - Visceral (Omentum)	GTEx
NPM3	10	101783412	101783413	-2.13598	0.032681	2.43172	0.015027	Skin - Sun Exposed (Lower leg)	GTEx
PWWP2B	10	132397167	132397168	-2.71212	0.006685	3.00975	0.00261	Skin - Not Sun Exposed (Suprapubic)	GTEx
ACP2	11	47248905	47248906	-2.04534	0.0408	4.40124	1.08e-05	Adipose Subcutaneous Tissue	GTEx
ACP2	11	47248905	47248906	-2.56258	0.0104	4.01117	6.04e-05	Skin - Not Sun Exposed (Suprapubic)	GTEx
ACP2	11	47248905	47248906	-1.9654	0.0494	4.37032	1.24e-05	Skin - Transformed fibroblasts	GTEx
ARHGAP1	11	46700598	46700599	-2.04863	0.0405	4.6987	2.62e-06	Skin - Not Sun Exposed (Suprapubic)	GTEx
C11orf24	11	68028802	68039469	-2.7964	0.00517	2.4983	0.0125	DLPFC Brain Tissue	DLPFC
C11orf24	11	68272000	68272001	-2.832	0.00463	2.911	0.0036	Skin - Not Sun Exposed (Suprapubic)	GTEx
CAPN5	11	77066931	77066932	2.01583	0.0438	-1.98562	0.0471	Adipose Subcutaneous Tissue	GTEx
CAPN5	11	77066931	77066932	2.44003	0.0147	-2.37611	0.0175	Skin - Transformed fibroblasts	GTEx
COX8A	11	63974606	63974607	-2.51891	0.0118	3.08	0.00206	Adipose - Visceral (Omentum)	GTEx
COX8A	11	63974606	63974607	-1.9669	0.0492	2.86702	0.00414	Skin - Not Sun Exposed (Suprapubic)	GTEx
COX8A	11	63974606	63974607	-2.25	0.0244	3.418	0.000631	Skin - Sun Exposed (Lower leg)	GTEx
CTSW	11	65879808	65879809	2.28966	0.022	-6.8338	8.27e-12	Adipose Subcutaneous Tissue	GTEx
CTSW	11	65879808	65879809	2.16355	0.0305	-6.89204	5.5e-12	Adipose - Visceral (Omentum)	GTEx
CTSW	11	65879808	65879809	2.06	0.0393	-6.89243	5.48e-12	Skin - Not Sun Exposed (Suprapubic)	GTEx
CTSW	11	65879808	65879809	2.12	0.0344	-6.9181	4.58e-12	Skin - Sun Exposed (Lower leg)	GTEx
CTSW	11	65879808	65879809	2.00429	0.045	-7.08699	1.37e-12	Skin - Transformed fibroblasts	GTEx
FAM180B	11	47586692	47586693	-3.44308	0.000575	2.32535	0.0201	Adipose Subcutaneous Tissue	GTEx
FAM180B	11	47586692	47586693	-4.11625	3.85e-05	2.98696	0.00282	Skin - Sun Exposed (Lower leg)	GTEx
FIBP	11	65651210	65656010	-2.1679	0.0302	6.9154	4.67e-12	DLPFC Brain Tissue	DLPFC
FIBP	11	65888538	65888539	-2.25814	0.0239	6.90454	5.04e-12	Adipose Subcutaneous Tissue	GTEx
FIBP	11	65888538	65888539	-2.1989	0.0279	7.01962	2.22e-12	Skin - Not Sun Exposed (Suprapubic)	GTEx
FIBP	11	65888538	65888539	-2.32555	0.02	6.97558	3.05e-12	Skin - Sun Exposed (Lower leg)	GTEx
FIBP	11	65888538	65888539	-2.12019	0.034	6.74171	1.57e-11	Skin - Transformed fibroblasts	GTEx
GUCY2EP	11	76719800	76719801	-2.14259	0.0321	2.19611	0.0281	Adipose Subcutaneous Tissue	GTEx
GUCY2EP	11	76719800	76719801	-2.436	0.0149	2.76	0.00578	Adipose - Visceral (Omentum)	GTEx
GUCY2EP	11	76719800	76719801	-2.19217	0.0284	2.53164	0.0114	Skin - Sun Exposed (Lower leg)	GTEx
KCNE3	11	74467728	74467729	-2.27	0.023	2.85896	0.00425	Adipose - Visceral (Omentum)	GTEx
KCNE3	11	74467728	74467729	-2.26824	0.0233	2.26536	0.0235	Skin - Transformed fibroblasts	GTEx
LRP4	11	46878267	46940173	2.589	0.00963	-3.897	9.74e-05	DLPFC Brain Tissue	DLPFC
LRP4	11	46918641	46918642	-1.98381	0.0473	4.69268	2.7e-06	Skin - Transformed fibroblasts	GTEx
MS4A2	11	60088260	60088261	-7.99524	1.29e-15	2.42382	0.0154	Skin - Sun Exposed (Lower leg)	GTEx
MTCH2	11	47642622	47642623	-5.38433	7.27e-08	2.24858	0.0245	Skin - Sun Exposed (Lower leg)	GTEx
MUS81	11	65860061	65860062	2.18775	0.0287	-6.64215	3.09e-11	Adipose Subcutaneous Tissue	GTEx
NAA40	11	63938993	63938994	2.012	0.0442	-3.11	0.00187	Adipose - Visceral (Omentum)	GTEx
ENSG00000254810	11	76656711	76656712	2.46054	0.0139	-2.5458	0.0109	Adipose Subcutaneous Tissue	GTEx
ENSG00000254632	11	76768222	76768223	-2.458	0.014	2.913	0.00358	Adipose Subcutaneous Tissue	GTEx
ENSG00000254632	11	76768222	76768223	-2.3413	0.0192	3.03346	0.00242	Adipose - Visceral (Omentum)	GTEx
ENSG00000254632	11	76768222	76768223	-2.404	0.0162	2.882	0.00395	Skin - Sun Exposed (Lower leg)	GTEx
ENSG00000255031	11	68050739	68050740	2.32951	0.0198	-2.77	0.00559	Skin - Sun Exposed (Lower leg)	GTEx
OTUB1	11	63985852	63985853	-2.07632	0.0379	2.95809	0.0031	Skin - Not Sun Exposed (Suprapubic)	GTEx
PPP2R1B	11	111766426	111766427	1.96641	0.0493	-2.97	0.00295	Skin - Transformed fibroblasts	GTEx
PSMC3	11	47426472	47426473	-3.58614	0.000336	2.22554	0.026	Adipose - Visceral (Omentum)	GTEx
PTPMT1	11	47565796	47565797	3.07736	0.00209	-3.27798	0.00105	Skin - Sun Exposed (Lower leg)	GTEx
PTPRJ	11	47980557	47980558	3.03552	0.0024	-2.29916	0.0215	Adipose Subcutaneous Tissue	GTEx
PTPRJ	11	47980557	47980558	3.86748	0.00011	-2.29248	0.0219	Adipose - Visceral (Omentum)	GTEx
PTPRJ	11	47980557	47980558	4.30934	1.64e-05	-2.43319	0.015	Skin - Not Sun Exposed (Suprapubic)	GTEx
RAPSN	11	47449177	47449178	2.23104	0.0257	-2.09219	0.0364	Skin - Not Sun Exposed (Suprapubic)	GTEx
SNX15	11	65027407	65027408	2.5697	0.0102	-2.06028	0.0394	Adipose Subcutaneous Tissue	GTEx
SNX32	11	65601409	65621172	-2.221	0.0263	6.9088	4.89e-12	DLPFC Brain Tissue	DLPFC
SNX32	11	65833640	65833641	-2.09615	0.0361	7.35991	1.84e-13	Adipose Subcutaneous Tissue	GTEx
SNX32	11	65833640	65833641	-2.07095	0.0384	7.19536	6.23e-13	Adipose - Visceral (Omentum)	GTEx
SNX32	11	65833640	65833641	-2.296	0.0217	6.632	3.31e-11	Skin - Not Sun Exposed (Suprapubic)	GTEx
SNX32	11	65833640	65833641	-2.25657	0.024	6.66665	2.62e-11	Skin - Sun Exposed (Lower leg)	GTEx
SNX32	11	65833640	65833641	-2.3192	0.0204	7.34144	2.11e-13	Skin - Transformed fibroblasts	GTEx
TPCN2	11	69048896	69048897	-3.09548	0.00196	2.68692	0.00721	Adipose Subcutaneous Tissue	GTEx
TPCN2	11	69048896	69048897	-3.32191	0.000894	2.7637	0.00571	Adipose - Visceral (Omentum)	GTEx
TSKU	11	76782250	76782251	2.114	0.0345	-2.674	0.0075	Skin - Transformed fibroblasts	GTEx
TSKU-AS1	11	76783061	76783062	-2.21247	0.0269	3.51738	0.000436	Skin - Not Sun Exposed (Suprapubic)	GTEx
TSKU-AS1	11	76783061	76783062	-2.42655	0.0152	2.88721	0.00389	Skin - Sun Exposed (Lower leg)	GTEx
ZNF408	11	46700817	46700818	-2.20603	0.0274	3.14799	0.00164	Adipose - Visceral (Omentum)	GTEx
ATP5MC2	12	53677407	53677408	3.22037	0.00128	-3.2435	0.00118	Adipose Subcutaneous Tissue	GTEx
ATP5MC2	12	53677407	53677408	3.18091	0.00147	-3.2	0.00138	Adipose - Visceral (Omentum)	GTEx
ATP5MC2	12	53677407	53677408	3.10059	0.001931	-3.23347	0.00122	Skin - Not Sun Exposed (Suprapubic)	GTEx
ATP5MC2	12	53677407	53677408	2.57399	0.010053	-2.48602	0.0129	Skin - Sun Exposed (Lower leg)	GTEx
EIF4B	12	53006157	53006158	-2.41477	0.015745	2.3227	0.0202	Adipose Subcutaneous Tissue	GTEx
EIF4B	12	53006157	53006158	-2.17253	0.0298	2.5637	0.0104	Adipose - Visceral (Omentum)	GTEx
EIF4B	12	53006157	53006158	-2.70452	0.00684	2.59073	0.00958	Skin - Not Sun Exposed (Suprapubic)	GTEx
EIF4B	12	53006157	53006158	-2.46377	0.013748	2.41678	0.0157	Skin - Sun Exposed (Lower leg)	GTEx
EIF4B	12	53006157	53006158	-2.047	0.0407	2.58	0.00984	Skin - Transformed fibroblasts	GTEx
ENSG00000270175	12	53500919	53500920	-2.85442	0.004312	3	0.00273	Skin - Not Sun Exposed (Suprapubic)	GTEx
PRR13	12	53441604	53441605	-3.76253	0.000168	3.1516	0.00162	Adipose Subcutaneous Tissue	GTEx
PRR13	12	53441604	53441605	-3.938	8.22e-05	4.361	1.29e-05	Adipose - Visceral (Omentum)	GTEx
PRR13	12	53441604	53441605	-3.521	0.00043	4.398	1.09e-05	Skin - Not Sun Exposed (Suprapubic)	GTEx
PRR13	12	53441604	53441605	-3.72949	0.000192	4.29545	1.74e-05	Skin - Sun Exposed (Lower leg)	GTEx
PRR13	12	53441604	53441605	-3.62098	0.000293	4.20095	2.66e-05	Skin - Transformed fibroblasts	GTEx
PSMD9	12	121888730	121888731	2.09759	0.0359	-2.81043	0.00495	Skin - Transformed fibroblasts	GTEx
RASAL1	12	113136238	113136239	-2.753	0.005905	2.145	0.032	Skin - Sun Exposed (Lower leg)	GTEx
SP1	12	53380175	53380176	3.86004	0.000113	-3.8154	0.000136	Adipose Subcutaneous Tissue	GTEx
SP1	12	53380175	53380176	3.882	0.000104	-3.785	0.000154	Adipose - Visceral (Omentum)	GTEx
SP1	12	53380175	53380176	3.87224	0.000108	-4	6.3e-05	Skin - Not Sun Exposed (Suprapubic)	GTEx
SP1	12	53380175	53380176	3.30657	0.000944	-3.77079	0.000163	Skin - Sun Exposed (Lower leg)	GTEx
SP1	12	53380175	53380176	3.31665	0.000911	-4.58661	4.51e-06	Skin - Transformed fibroblasts	GTEx
TNS2	12	53047050	53047051	2.311	0.0208	-2.535	0.0112	Skin - Transformed fibroblasts	GTEx
VPS33A	12	122692208	122751068	-2.2521	0.024318	3.64336	0.000269	DLPFC Brain Tissue	DLPFC
ZNF10	12	133130574	133130575	-2.0282	0.04254	2.29535	0.0217	Skin - Not Sun Exposed (Suprapubic)	GTEx
ZNF10	12	133130574	133130575	-2.15354	0.0313	3.28915	0.001	Skin - Transformed fibroblasts	GTEx
C14orf132	14	96039323	96039324	2.49382	0.0126	-2.26	0.023607	Skin - Not Sun Exposed (Suprapubic)	GTEx
C14orf132	14	96039323	96039324	2.06205	0.0392	-2.37885	0.017367	Skin - Sun Exposed (Lower leg)	GTEx
ENSG00000259015	14	72960594	72960595	2.51	0.012	-2.19777	0.02797	Adipose - Visceral (Omentum)	GTEx
IGHA2	14	105588394	105588395	1.98	0.0473	-2.35754	0.0184	Adipose - Visceral (Omentum)	GTEx
PAPLN-AS1	14	73245978	73245979	-2.17	0.03	2.15	0.031555	Skin - Not Sun Exposed (Suprapubic)	GTEx
PAPLN-AS1	14	73245978	73245979	-1.9893	0.0467	1.99599	0.045935	Skin - Sun Exposed (Lower leg)	GTEx
BAHD1	15	40439720	40439721	-3.843	0.000122	2.537	0.0112	Adipose Subcutaneous Tissue	GTEx
BAHD1	15	40439720	40439721	-3.6884	0.000226	2.2948	0.0217	Skin - Not Sun Exposed (Suprapubic)	GTEx
C15orf57	15	40823537	40857252	1.9863	0.047	-3.34959	0.000809	DLPFC Brain Tissue	DLPFC
CCDC32	15	40565056	40565057	2.17183	0.0299	-3.33855	0.000842	Adipose Subcutaneous Tissue	GTEx
CCDC32	15	40565056	40565057	2.4579	0.014	-3.30955	0.000934	Adipose - Visceral (Omentum)	GTEx
CCDC32	15	40565056	40565057	2.2571	0.024	-3.2069	0.00134	Skin - Not Sun Exposed (Suprapubic)	GTEx
CCDC32	15	40565056	40565057	2.18932	0.0286	-3.3249	0.000884	Skin - Sun Exposed (Lower leg)	GTEx
CCDC32	15	40565056	40565057	2.12406	0.0337	-3.13594	0.00171	Skin - Transformed fibroblasts	GTEx
CTSH	15	78949573	78949574	2.59306	0.00951	-3.28799	0.00101	Skin - Transformed fibroblasts	GTEx
MRPL42P5	15	40824082	40824749	2.027	0.0427	-3.191	0.00142	DLPFC Brain Tissue	DLPFC
ENSG00000259211	15	40465333	40465334	-3.53929	0.000401	2.36041	0.0183	Adipose Subcutaneous Tissue	GTEx
ENSG00000259211	15	40465333	40465334	-3.79393	0.000148	2.39602	0.0166	Skin - Sun Exposed (Lower leg)	GTEx
ENSG00000259536	15	40488040	40488041	2.026	0.0428	-3.1561	0.0016	Skin - Not Sun Exposed (Suprapubic)	GTEx
RPUSD2	15	40569299	40569300	2.12211	0.0338	-2.6777	0.00741	Skin - Sun Exposed (Lower leg)	GTEx
TRPM7	15	50849351	50979012	-2.6219	0.00875	2.18265	0.0291	DLPFC Brain Tissue	DLPFC
ZNF774	15	90352244	90352245	2.1658	0.0303	-2.62174	0.00875	Adipose Subcutaneous Tissue	GTEx
ZNF774	15	90352244	90352245	1.9891	0.0467	-2.5172	0.0118	Adipose - Visceral (Omentum)	GTEx
CDK10	16	89680736	89680737	2.8894	0.00386	-21.8878	3.4e-106	Adipose Subcutaneous Tissue	GTEx
CDK10	16	89680736	89680737	2.76874	0.00563	-20.8928	6.22e-97	Adipose - Visceral (Omentum)	GTEx
CDK10	16	89680736	89680737	2.45101	0.0142	-23.4	6.78e-121	Skin - Not Sun Exposed (Suprapubic)	GTEx
CDK10	16	89680736	89680737	2.661	0.00779	-20.7	3.23e-95	Skin - Sun Exposed (Lower leg)	GTEx
CENPBD1	16	90036182	90039240	-2.6386	0.00832	8.71149	3e-18	DLPFC Brain Tissue	DLPFC
CENPBD1P	16	89971784	89971785	-2.47309	0.0134	4.84338	1.28e-06	Adipose Subcutaneous Tissue	GTEx
CENPBD1P	16	89971784	89971785	-3.24288	0.00118	7.2102	5.59e-13	Adipose - Visceral (Omentum)	GTEx
CENPBD1P	16	89971784	89971785	-2.62615	0.00864	11.9	6.86e-33	Skin - Not Sun Exposed (Suprapubic)	GTEx
CENPBD1P	16	89971784	89971785	-2.53	0.0114	2.08	0.0375	Skin - Sun Exposed (Lower leg)	GTEx
CENPBD1P	16	89971784	89971785	-2.41039	0.0159	3.58	0.000347	Skin - Transformed fibroblasts	GTEx
CPNE7	16	89642175	89663654	-2.1735	0.0297	8.89217	5.99e-19	DLPFC Brain Tissue	DLPFC
CPNE7	16	89575767	89575768	2.716	0.00661	-17.345	2.15e-67	Adipose Subcutaneous Tissue	GTEx
CPNE7	16	89575767	89575768	2.68218	0.00731	-28.299	3.56e-176	Skin - Transformed fibroblasts	GTEx
DBNDD1	16	90020042	90020043	-2.42616	0.0153	18.2	2.26e-74	Skin - Not Sun Exposed (Suprapubic)	GTEx
DBNDD1	16	90020042	90020043	-2.196	0.0281	20.4	6.55e-93	Skin - Sun Exposed (Lower leg)	GTEx
DNAH3	16	21159440	21159441	2.31967	0.0204	-2.69	0.00713	Skin - Sun Exposed (Lower leg)	GTEx
GAS8	16	90019628	90019629	-2.02847	0.0425	9.96	2.35e-23	Skin - Not Sun Exposed (Suprapubic)	GTEx
ITGAX	16	31355133	31355134	-1.97348	0.0484	2.34403	0.0191	Skin - Transformed fibroblasts	GTEx
LINC02166	16	89686568	89686569	-2.733	0.00628	17.341	2.31e-67	Skin - Transformed fibroblasts	GTEx
NFATC2IP	16	28950806	28950807	-3.3162	0.000913	2.44601	0.0144	Adipose Subcutaneous Tissue	GTEx
NFATC2IP	16	28950806	28950807	-3.21991	0.00128	3.2388	0.0012	Adipose - Visceral (Omentum)	GTEx
NFATC2IP	16	28950806	28950807	-3.343	0.000829	3.29	0.000998	Skin - Not Sun Exposed (Suprapubic)	GTEx
NFATC2IP	16	28950806	28950807	-3.06	0.00224	3.11	0.00186	Skin - Sun Exposed (Lower leg)	GTEx
ENSG00000275734	16	89684641	89684642	1.97141	0.0487	-17.6	1.29e-69	Skin - Sun Exposed (Lower leg)	GTEx
NPIPB6	16	28363507	28363508	-2.78746	0.00531	3.64558	0.000267	Adipose Subcutaneous Tissue	GTEx
PRRT2	16	29811985	29811986	2.02831	0.0425	-2.14	0.0327	Skin - Not Sun Exposed (Suprapubic)	GTEx
PYCARD	16	31202458	31202459	-2.12227	0.0338	2.20027	0.0278	Skin - Transformed fibroblasts	GTEx
RPL13	16	89560656	89560657	-2.29518	0.0217	2.8	0.00507	Skin - Not Sun Exposed (Suprapubic)	GTEx
TCF25	16	89873569	89873570	-2.15955	0.0308	2.45	0.0143	Skin - Not Sun Exposed (Suprapubic)	GTEx
TRIM72	16	31214020	31214021	2.19806	0.0279	-2.25	0.0243	Skin - Not Sun Exposed (Suprapubic)	GTEx
VPS9D1	16	89720983	89720984	-2.21394	0.0268	8.61537	6.97e-18	Adipose Subcutaneous Tissue	GTEx
VPS9D1	16	89720983	89720984	-2.41369	0.0158	9.3127	1.25e-20	Adipose - Visceral (Omentum)	GTEx
VPS9D1	16	89720983	89720984	-2.22144	0.0263	8.92	4.69e-19	Skin - Not Sun Exposed (Suprapubic)	GTEx
VPS9D1	16	89720983	89720984	-2.13534	0.0327	9.27	1.93e-20	Skin - Sun Exposed (Lower leg)	GTEx
VPS9D1-AS1	16	89711855	89711856	-2.3716	0.0177	14.7195	4.83e-49	Adipose Subcutaneous Tissue	GTEx
VPS9D1-AS1	16	89711855	89711856	-2.50398	0.0123	13.5731	5.78e-42	Adipose - Visceral (Omentum)	GTEx
ZNF276	16	89720399	89720400	-2.41375	0.0158	2.8	0.00516	Skin - Not Sun Exposed (Suprapubic)	GTEx
ZNF276	16	89720399	89720400	-2.382	0.0172	5.46	4.68e-08	Skin - Sun Exposed (Lower leg)	GTEx
ZNF843	16	31443159	31443160	-2.03911	0.0414	2.13305	0.0329	Adipose Subcutaneous Tissue	GTEx
ACADVL	17	7120443	7128586	2.09631	0.0361	-2.77929	0.00545	DLPFC Brain Tissue	DLPFC
ACADVL	17	7217715	7217716	2.617	0.00887	-2.31	0.0207	Adipose Subcutaneous Tissue	GTEx
ACADVL	17	7217715	7217716	-2.325	0.0201	2.45	0.0143	Skin - Not Sun Exposed (Suprapubic)	GTEx
ARHGAP27	17	43471267	43503012	-3.915	9.04e-05	5.052	4.37e-07	DLPFC Brain Tissue	DLPFC
ARHGAP27	17	45434420	45434421	3.65887	0.000253	-5.33633	9.48e-08	Adipose Subcutaneous Tissue	GTEx
ARHGAP27	17	45434420	45434421	-2.4806	0.0131	4.97275	6.6e-07	Skin - Not Sun Exposed (Suprapubic)	GTEx
ARHGAP27	17	45434420	45434421	-2.279	0.0227	5.13	2.87e-07	Skin - Sun Exposed (Lower leg)	GTEx
ARL17A	17	46579681	46579682	-3.07854	0.00208	3.35748	0.000787	Adipose Subcutaneous Tissue	GTEx
ARL17A	17	46579681	46579682	-3.02831	0.00246	2.83996	0.00451	Adipose - Visceral (Omentum)	GTEx
ARL17B	17	46361796	46361797	-3.55046	0.000385	4.23668	2.27e-05	Skin - Not Sun Exposed (Suprapubic)	GTEx
ARL17B	17	46361796	46361797	-3.47975	0.000502	3.65427	0.000258	Skin - Sun Exposed (Lower leg)	GTEx
ATP6V0A1	17	42458843	42458844	2.16855	0.0301	-2.10471	0.0353	Adipose - Visceral (Omentum)	GTEx
C17orf58 pseudogene	17	46267036	46267037	-3.871	0.000108	5.029	4.93e-07	Adipose Subcutaneous Tissue	GTEx
C17orf58 pseudogene	17	46267036	46267037	-3.96	7.53e-05	5.0663	4.06e-07	Adipose - Visceral (Omentum)	GTEx
C17orf58 pseudogene	17	46267036	46267037	-3.92	9.04e-05	5.052	4.37e-07	Skin - Not Sun Exposed (Suprapubic)	GTEx
C17orf58 pseudogene	17	46267036	46267037	-3.87626	0.000106	4.8273	1.38e-06	Skin - Sun Exposed (Lower leg)	GTEx
C17orf58 pseudogene	17	46267036	46267037	-3.849	0.000119	5.015	5.3e-07	Skin - Transformed fibroblasts	GTEx
CLDN7	17	7263982	7263983	2.25511	0.0241	-4.30737	1.65e-05	Adipose Subcutaneous Tissue	GTEx
CLDN7	17	7263982	7263983	2.71589	0.00661	-3.82296	0.000132	Adipose - Visceral (Omentum)	GTEx
CNTNAP1	17	42683917	42683918	2.65	0.00805	-2.633	0.00846	Adipose Subcutaneous Tissue	GTEx
CNTNAP1	17	42683917	42683918	2.768	0.00564	-2.729	0.00635	Skin - Sun Exposed (Lower leg)	GTEx
CRHR1	17	45784279	45784280	-3.849	0.000119	5.015	5.3e-07	Adipose Subcutaneous Tissue	GTEx
CRHR1	17	45784279	45784280	-3.86985	0.000109	5.03471	4.79e-07	Adipose - Visceral (Omentum)	GTEx
CRHR1	17	45784279	45784280	-3.6363	0.000277	5.17044	2.34e-07	Skin - Not Sun Exposed (Suprapubic)	GTEx
CRHR1	17	45784279	45784280	-3.87323	0.000107	5.04291	4.59e-07	Skin - Sun Exposed (Lower leg)	GTEx
CTDNEP1	17	7252022	7252023	-2.401	0.0164	2.467	0.0136	Skin - Not Sun Exposed (Suprapubic)	GTEx
ENSG00000262539	17	46260605	46260606	-4.00997	6.07e-05	5.05552	4.29e-07	Adipose Subcutaneous Tissue	GTEx
ENSG00000262539	17	46260605	46260606	-4.26654	1.99e-05	5.23517	1.65e-07	Adipose - Visceral (Omentum)	GTEx
ENSG00000262539	17	46260605	46260606	-4.15	3.32e-05	5.10043	3.39e-07	Skin - Not Sun Exposed (Suprapubic)	GTEx
ENSG00000262539	17	46260605	46260606	-4.07	4.67e-05	5.05583	4.29e-07	Skin - Sun Exposed (Lower leg)	GTEx
ENSG00000262539	17	46260605	46260606	-4.12	3.78e-05	5.10512	3.31e-07	Skin - Transformed fibroblasts	GTEx
DND1P1	17	45585870	45585871	-3.89356	9.88e-05	5.0468	4.49e-07	Adipose Subcutaneous Tissue	GTEx
DND1P1	17	45585870	45585871	-3.92	8.77e-05	5.04987	4.42e-07	Adipose - Visceral (Omentum)	GTEx
DND1P1	17	45585870	45585871	-3.91431	9.07e-05	5.05193	4.37e-07	Skin - Not Sun Exposed (Suprapubic)	GTEx
DND1P1	17	45585870	45585871	-3.915	9.04e-05	5.052	4.37e-07	Skin - Sun Exposed (Lower leg)	GTEx
DND1P1	17	45585870	45585871	-3.83782	0.000124	5.03213	4.85e-07	Skin - Transformed fibroblasts	GTEx
ELP5	17	7252081	7252082	2.19973	0.0278	-2.07106	0.0384	Skin - Transformed fibroblasts	GTEx
HSD17B1P1	17	42546763	42546764	-2.08841	0.0368	2.50161	0.0124	Adipose Subcutaneous Tissue	GTEx
IFI35	17	43006724	43006725	-2.385	0.0171	2.271	0.0231	Adipose Subcutaneous Tissue	GTEx
KANSL1	17	46225388	46225389	-3.11197	0.00186	3.30828	0.000939	Adipose Subcutaneous Tissue	GTEx
KANSL1	17	46225388	46225389	-2.67538	0.00746	3.57032	0.000357	Adipose - Visceral (Omentum)	GTEx
KANSL1	17	46225388	46225389	-3.3	0.00097	3.952	7.75e-05	Skin - Not Sun Exposed (Suprapubic)	GTEx
KANSL1	17	46225388	46225389	-3.49943	0.000466	3.61179	0.000304	Skin - Sun Exposed (Lower leg)	GTEx
KANSL1	17	46225388	46225389	-3.84757	0.000119	4.78316	1.73e-06	Skin - Transformed fibroblasts	GTEx
KANSL1-AS1	17	46193575	46193576	-3.79785	0.000146	5.01799	5.22e-07	Adipose Subcutaneous Tissue	GTEx
KANSL1-AS1	17	46193575	46193576	-3.86899	0.000109	5.03469	4.79e-07	Adipose - Visceral (Omentum)	GTEx
KANSL1-AS1	17	46193575	46193576	-3.87	0.000111	5.03538	4.77e-07	Skin - Not Sun Exposed (Suprapubic)	GTEx
KANSL1-AS1	17	46193575	46193576	-3.77236	0.000162	4.83812	1.31e-06	Skin - Sun Exposed (Lower leg)	GTEx
KANSL1-AS1	17	46193575	46193576	-3.83552	0.000125	4.96401	6.91e-07	Skin - Transformed fibroblasts	GTEx
LINC02210	17	45620327	45620328	-3.86802	0.00011	5.03682	4.73e-07	Adipose Subcutaneous Tissue	GTEx
LINC02210	17	45620327	45620328	-3.87258	0.000108	5.03475	4.78e-07	Adipose - Visceral (Omentum)	GTEx
LRRC37A	17	46292732	46292733	-3.5935	0.000326	5.2757	1.32e-07	Adipose Subcutaneous Tissue	GTEx
LRRC37A	17	46292732	46292733	-3.39826	0.000678	4.85486	1.2e-06	Adipose - Visceral (Omentum)	GTEx
LRRC37A	17	46292732	46292733	-4.12581	3.69e-05	5.66	1.52e-08	Skin - Not Sun Exposed (Suprapubic)	GTEx
LRRC37A	17	46292732	46292733	-3.24967	0.00116	5.52766	3.25e-08	Skin - Sun Exposed (Lower leg)	GTEx
LRRC37A	17	46292732	46292733	-1.99993	0.0455	3.44925	0.000562	Skin - Transformed fibroblasts	GTEx
LRRC37A17P	17	47017192	47017193	2.32452	0.0201	-2.56614	0.0103	Skin - Not Sun Exposed (Suprapubic)	GTEx
LRRC37A17P	17	47017192	47017193	2.78095	0.00542	-4.01632	5.91e-05	Skin - Sun Exposed (Lower leg)	GTEx
LRRC37A2	17	46511510	47017193	-4.13336	3.58e-05	4.94963	7.44e-07	Adipose Subcutaneous Tissue	GTEx
LRRC37A2	17	46511510	47017193	-4.17963	2.92e-05	4.8937	9.9e-07	Adipose - Visceral (Omentum)	GTEx
LRRC37A2	17	46511510	47017193	-3.56749	0.00036	4.12359	3.73e-05	Skin - Not Sun Exposed (Suprapubic)	GTEx
LRRC37A2	17	46511510	47017193	-3.6695	0.000243	4.1596	3.19e-05	Skin - Sun Exposed (Lower leg)	GTEx
LRRC37A2	17	46511510	47017193	-3.79321	0.000149	5.56	2.77e-08	Skin - Transformed fibroblasts	GTEx
LRRC37A4P	17	45550334	47017193	3.86809	0.00011	-5.03675	4.74e-07	Adipose Subcutaneous Tissue	GTEx
LRRC37A4P	17	45550334	47017193	3.93123	8.45e-05	-5.20058	1.99e-07	Adipose - Visceral (Omentum)	GTEx
LRRC37A4P	17	45550334	47017193	3.86673	0.00011	-5.05251	4.36e-07	Skin - Not Sun Exposed (Suprapubic)	GTEx
LRRC37A4P	17	45550334	47017193	3.74709	0.000179	-5.26692	1.39e-07	Skin - Sun Exposed (Lower leg)	GTEx
LRRC37A4P	17	45550334	47017193	3.87103	0.000108	-5.03638	4.74e-07	Skin - Transformed fibroblasts	GTEx
MAPK8IP1P1	17	46243605	47017193	-4.1603	3.18e-05	5.01152	5.4e-07	Adipose - Visceral (Omentum)	GTEx
MAPK8IP1P1	17	46243605	47017193	-4.09927	4.14e-05	5.09968	3.4e-07	Skin - Not Sun Exposed (Suprapubic)	GTEx
MAPK8IP1P1	17	46243605	47017193	-4.12037	3.78e-05	5.04189	4.61e-07	Skin - Sun Exposed (Lower leg)	GTEx
MAPK8IP1P2	17	45602339	47017193	-3.915	9.04e-05	5.052	4.37e-07	Adipose Subcutaneous Tissue	GTEx
MAPK8IP1P2	17	45602339	47017193	-3.87235	0.000108	5.03475	4.78e-07	Adipose - Visceral (Omentum)	GTEx
MAPK8IP1P2	17	45602339	47017193	-3.83999	0.000123	5.05194	4.37e-07	Skin - Not Sun Exposed (Suprapubic)	GTEx
MAPK8IP1P2	17	45602339	47017193	-3.915	9.04e-05	5.052	4.37e-07	Skin - Sun Exposed (Lower leg)	GTEx
MAPK8IP1P2	17	45602339	47017193	-3.77313	0.000161	5.09334	3.52e-07	Skin - Transformed fibroblasts	GTEx
MAPT	17	43971747	47017193	3.915	9.04e-05	-5.052	4.37e-07	DLPFC Brain Tissue	DLPFC
MAPT	17	45894381	47017193	-2.279	0.0227	5.132	2.87e-07	Adipose Subcutaneous Tissue	GTEx
MAPT	17	45894381	47017193	-3.786	0.000153	5.02	5.17e-07	Adipose - Visceral (Omentum)	GTEx
MAPT	17	45894381	47017193	-3.81341	0.000137	5.06471	4.09e-07	Skin - Not Sun Exposed (Suprapubic)	GTEx
MAPT	17	45894381	47017193	-3.915	9.04e-05	5.052	4.37e-07	Skin - Sun Exposed (Lower leg)	GTEx
MLX	17	40719077	47017193	-2.886	0.0039	2.693	0.00708	DLPFC Brain Tissue	DLPFC
NAGLU	17	40687950	47017193	-3.441	0.00058	1.962	0.0498	DLPFC Brain Tissue	DLPFC
NLRP1	17	5619423	47017193	-2.35307	0.0186	2.31581	0.0206	Skin - Transformed fibroblasts	GTEx
ENSG00000280183	17	42598642	47017193	2.47952	0.0132	-2.39513	0.0166	Skin - Not Sun Exposed (Suprapubic)	GTEx
ENSG00000278730	17	68127329	47017193	2.34343	0.0191	-2.44	0.0148	Skin - Not Sun Exposed (Suprapubic)	GTEx
ENSG00000280183	17	42598642	47017193	2.7	0.00685	-2.63347	0.00845	Skin - Sun Exposed (Lower leg)	GTEx
ENSG00000267198	17	45545803	47017193	3.915	9.04e-05	-5.052	4.37e-07	Skin - Sun Exposed (Lower leg)	GTEx
ENSG00000266538	17	15531088	47017193	2.09713	0.036	-2.61698	0.00887	Skin - Transformed fibroblasts	GTEx
ENSG00000266718	17	32495535	47017193	-2.14533	0.0319	2.40028	0.0164	Skin - Not Sun Exposed (Suprapubic)	GTEx
ENSG00000267344	17	45397024	47017193	-3.3751	0.000738	3.69393	0.000221	Skin - Not Sun Exposed (Suprapubic)	GTEx
ENSG00000274758	17	2366790	47017193	-2.31	0.0207	2.696	0.00702	Skin - Not Sun Exposed (Suprapubic)	GTEx
ENSG00000274758	17	2366790	47017193	-2.313	0.0207	2.696	0.00702	Skin - Sun Exposed (Lower leg)	GTEx
NSF	17	44668034	47017193	-2.14851	0.0317	2.33948	0.0193	DLPFC Brain Tissue	DLPFC
NSF	17	46590668	47017193	3.73417	0.000188	-4.80796	1.52e-06	Skin - Not Sun Exposed (Suprapubic)	GTEx
NSF	17	46590668	47017193	-4.18027	2.91e-05	4.82188	1.42e-06	Skin - Transformed fibroblasts	GTEx
ORMDL3	17	38077295	47017193	-2.56	0.0105	2.486	0.0129	DLPFC Brain Tissue	DLPFC
ORMDL3	17	39927600	47017193	2.32711	0.02	-2.33036	0.0198	Adipose Subcutaneous Tissue	GTEx
ORMDL3	17	39927600	47017193	-2.27458	0.0229	2.63405	0.00844	Skin - Not Sun Exposed (Suprapubic)	GTEx
ORMDL3	17	39927600	47017193	-2.56	0.0105	2.486	0.0129	Skin - Sun Exposed (Lower leg)	GTEx
ORMDL3	17	39927600	47017193	-2.12831	0.0333	2.46109	0.0139	Skin - Transformed fibroblasts	GTEx
PLEKHH3	17	42676993	47017193	-2.63927	0.00831	2.39956	0.0164	Skin - Not Sun Exposed (Suprapubic)	GTEx
PLEKHM1	17	45490748	47017193	-2.279	0.0227	5.132	2.87e-07	Adipose Subcutaneous Tissue	GTEx
PLEKHM1	17	45490748	47017193	-3.78652	0.000153	5.09	3.55e-07	Adipose - Visceral (Omentum)	GTEx
PLEKHM1	17	45490748	47017193	-2.279	0.0227	5.132	2.87e-07	Skin - Transformed fibroblasts	GTEx
PSMD11	17	32446944	47017193	-2.17	0.03	2.162	0.0306	Skin - Transformed fibroblasts	GTEx
PSMD3	17	39980796	47017193	-2.4857	0.0129	2.62572	0.00865	Skin - Transformed fibroblasts	GTEx
SGSM2	17	2337507	47017193	-2.0988	0.0358	2.64849	0.00809	Skin - Not Sun Exposed (Suprapubic)	GTEx
SGSM2	17	2337507	47017193	-2.56224	0.0104	2.52266	0.0116	Skin - Sun Exposed (Lower leg)	GTEx
SGSM2-AS1	17	2377745	47017193	-2.50836	0.0121	2.45209	0.0142	Skin - Sun Exposed (Lower leg)	GTEx
SLC2A4	17	7185053	47017193	-2.53555	0.0112	2.50201	0.0123	DLPFC Brain Tissue	DLPFC
TEC	17	45531576	47017193	-2.78402	0.00537	3.3011	0.000963	Adipose Subcutaneous Tissue	GTEx
TEC	17	45592620	47017193	-3.915	9.04e-05	5.052	4.37e-07	Adipose Subcutaneous Tissue	GTEx
TEC	17	45531576	47017193	-4.23499	2.29e-05	4.29031	1.78e-05	Adipose - Visceral (Omentum)	GTEx
TEC	17	45592620	47017193	-3.876	0.000106	5.03	4.9e-07	Adipose - Visceral (Omentum)	GTEx
TEC	17	45531576	47017193	-3.84581	0.00012	5.04757	4.47e-07	Skin - Not Sun Exposed (Suprapubic)	GTEx
TEC	17	45592620	47017193	-3.90764	9.32e-05	5.05	4.41e-07	Skin - Not Sun Exposed (Suprapubic)	GTEx
TEC	17	45531576	47017193	-2.24002	0.0251	2.43332	0.015	Skin - Sun Exposed (Lower leg)	GTEx
TEC	17	45592620	47017193	-3.75055	0.000176	4.99906	5.76e-07	Skin - Sun Exposed (Lower leg)	GTEx
TEC	17	45592620	47017193	-3.86513	0.000111	5.03	4.87e-07	Skin - Transformed fibroblasts	GTEx
TNFSF12	17	7548890	47017193	2.28502	0.0223	-3.84938	0.000118	Adipose Subcutaneous Tissue	GTEx
TNFSF12	17	7548890	47017193	2.60273	0.00925	-2.13869	0.0325	Adipose - Visceral (Omentum)	GTEx
TP53	17	7677433	47017193	2.678	0.00741	-3.389	0.000701	Adipose Subcutaneous Tissue	GTEx
TUBG2	17	42659304	47017193	-2.64215	0.00824	2.4497	0.0143	Adipose Subcutaneous Tissue	GTEx
TUBG2	17	42659304	47017193	-2.90087	0.00372	2.72102	0.00651	Adipose - Visceral (Omentum)	GTEx
TUBG2	17	42659304	47017193	-2.7218	0.00649	2.30523	0.0212	Skin - Transformed fibroblasts	GTEx
VAMP2	17	8163545	47017193	2.181	0.0292	-2.088	0.0368	Skin - Transformed fibroblasts	GTEx
WNT3	17	46833057	46833058	-3.33314	0.000859	2.59018	0.00959	Adipose Subcutaneous Tissue	GTEx
DSC1	18	28709213	28742819	2.5943	0.00948	-2.84345	0.00446	DLPFC Brain Tissue	DLPFC
ABCA7	19	1040100	1040101	2.09	0.0365	-2.40426	0.0162	Skin - Transformed fibroblasts	GTEx
ADGRE2	19	14778536	14778537	-2.21	0.0271	2.70745	0.00678	Skin - Transformed fibroblasts	GTEx
CACTIN	19	3626814	3626815	-2.50671	0.0122	2.41291	0.0158	Adipose Subcutaneous Tissue	GTEx
CACTIN	19	3626814	3626815	-2.75967	0.00579	2.22	0.0267	Adipose - Visceral (Omentum)	GTEx
CACTIN	19	3626814	3626815	-2.61	0.00896	2.3105	0.0209	Skin - Transformed fibroblasts	GTEx
CARM1	19	10871512	10871513	-2.272	0.0231	2.47	0.0135	Adipose Subcutaneous Tissue	GTEx
CARM1	19	10871512	10871513	-2.33	0.0196	2.36	0.0182	Skin - Transformed fibroblasts	GTEx
CEACAM19	19	44666957	44666958	-3.20298	0.00136	2.3258	0.02	Skin - Not Sun Exposed (Suprapubic)	GTEx
CLPTM1	19	44954590	44954591	-9.57799	9.9e-22	2.3932	0.0167	Skin - Not Sun Exposed (Suprapubic)	GTEx
DKKL1	19	49361782	49361783	2.4889	0.0128	-2.72005	0.00653	Adipose Subcutaneous Tissue	GTEx
DNM2	19	10718078	10718079	2.394	0.0167	-2.506	0.0122	Adipose Subcutaneous Tissue	GTEx
DNM2	19	10718078	10718079	2.42244	0.0154	-2.4708	0.0135	Adipose - Visceral (Omentum)	GTEx
ERCC1	19	45478827	45478828	-3.39	0.000701	3.03	0.00244	Skin - Sun Exposed (Lower leg)	GTEx
ERCC2	19	45370917	45370918	3.62253	0.000292	-2.73824	0.00618	Adipose Subcutaneous Tissue	GTEx
ERCC2	19	45370917	45370918	3.904	9.46e-05	-2.692	0.0071	Adipose - Visceral (Omentum)	GTEx
ERCC2	19	45370917	45370918	5.89	3.9e-09	-3.5569	0.000375	Skin - Not Sun Exposed (Suprapubic)	GTEx
ERCC2	19	45370917	45370918	8.6	7.76e-18	-2.73	0.00625	Skin - Sun Exposed (Lower leg)	GTEx
FCGRT	19	50015535	50029685	2.09478	0.0362	-2.76845	0.00563	DLPFC Brain Tissue	DLPFC
FUT2	19	48695970	48695971	-2.01	0.0441	4.04	5.42e-05	Skin - Sun Exposed (Lower leg)	GTEx
GEMIN7	19	45582517	45594782	3.75367	0.000174	-2.51834	0.0118	DLPFC Brain Tissue	DLPFC
GEMIN7	19	45079194	45079195	7.84494	4.33e-15	-1.97556	0.0482	Adipose Subcutaneous Tissue	GTEx
GEMIN7	19	45079194	45079195	7.63613	2.24e-14	-2.1695	0.03	Adipose - Visceral (Omentum)	GTEx
GEMIN7	19	45079194	45079195	7.65572	1.92e-14	-2.2016	0.0277	Skin - Not Sun Exposed (Suprapubic)	GTEx
GEMIN7	19	45079194	45079195	7.27	3.59e-13	-2.14	0.0321	Skin - Sun Exposed (Lower leg)	GTEx
GEMIN7	19	45079194	45079195	6.98	3.01e-12	-2.33764	0.0194	Skin - Transformed fibroblasts	GTEx
GIPR	19	45668243	45668244	4.32	1.59e-05	-1.999	0.0456	Skin - Transformed fibroblasts	GTEx
ILF3	19	10654260	10654261	3.15	0.00162	-2.77	0.00558	Skin - Sun Exposed (Lower leg)	GTEx
KCNK6	19	38319843	38319844	-3.16	0.0016	2.23	0.0259	Skin - Sun Exposed (Lower leg)	GTEx
KEAP1	19	10503740	10503741	-2.67443	0.00749	2.2827	0.0224	Adipose - Visceral (Omentum)	GTEx
KEAP1	19	10503740	10503741	-2	0.045	2.78926	0.00528	Skin - Transformed fibroblasts	GTEx
KLC3	19	45333433	45333434	-9.1803	4.3e-20	3.4164	0.000635	Skin - Not Sun Exposed (Suprapubic)	GTEx
KLC3	19	45333433	45333434	-8.83	1.05e-18	2.67	0.00763	Skin - Sun Exposed (Lower leg)	GTEx
LIN7B	19	49617617	49621717	-2.882	0.00395	2.045	0.0409	DLPFC Brain Tissue	DLPFC
LYPD3	19	43465659	43465660	-2.46319	0.0138	2.00118	0.0454	Adipose Subcutaneous Tissue	GTEx
MYO1F	19	8577576	8577577	2.619	0.00882	-2.192	0.0284	Adipose Subcutaneous Tissue	GTEx
MYO1F	19	8577576	8577577	2.58891	0.00963	-2.1864	0.0288	Skin - Not Sun Exposed (Suprapubic)	GTEx
MYO1F	19	8577576	8577577	2.62	0.00882	-2.19	0.0284	Skin - Sun Exposed (Lower leg)	GTEx
NAPA	19	47515239	47515240	2.519	0.0118	-1.995	0.046	Skin - Not Sun Exposed (Suprapubic)	GTEx
NUP62	19	49929699	49929700	2.36	0.0184	-2.14	0.0321	Skin - Sun Exposed (Lower leg)	GTEx
PCSK4	19	1490745	1490746	-1.97	0.0489	2.31	0.021	Skin - Sun Exposed (Lower leg)	GTEx
POLR1G	19	45406208	45406209	4.70843	2.5e-06	-2.68486	0.00726	Adipose Subcutaneous Tissue	GTEx
POLR2E	19	1086577	1095391	2.7204	0.00652	-2.47376	0.0134	DLPFC Brain Tissue	DLPFC
POLR2E	19	1095379	1095380	4.42323	9.72e-06	-2.31518	0.0206	Adipose Subcutaneous Tissue	GTEx
POLR2E	19	1095379	1095380	2.81918	0.00481	-2.7112	0.0067	Skin - Not Sun Exposed (Suprapubic)	GTEx
PPFIA3	19	49119388	49119389	-2.83591	0.00457	2.5	0.0125	Skin - Not Sun Exposed (Suprapubic)	GTEx
RTN2	19	45497060	45497061	-2.81029	0.00495	2.99049	0.00279	Adipose Subcutaneous Tissue	GTEx
RTN2	19	45497060	45497061	-3.6757	0.000237	2.3398	0.0193	Skin - Not Sun Exposed (Suprapubic)	GTEx
RTN2	19	45497060	45497061	-2.46	0.014	1.97	0.0483	Skin - Sun Exposed (Lower leg)	GTEx
SAE1	19	47113273	47113274	2.103	0.0355	-2.023	0.0431	Adipose Subcutaneous Tissue	GTEx
SLC44A2	19	10602456	10602457	2.775	0.00552	-3.061	0.00221	Skin - Not Sun Exposed (Suprapubic)	GTEx
SLC44A2	19	10602456	10602457	2.77	0.00552	-3.06	0.00221	Skin - Sun Exposed (Lower leg)	GTEx
SMARCA4	19	10961000	10961001	2.7399	0.00615	-3.0061	0.00265	Adipose - Visceral (Omentum)	GTEx
SMARCA4	19	10961000	10961001	2.476	0.0133	-2.938	0.0033	Skin - Not Sun Exposed (Suprapubic)	GTEx
SMARCA4	19	10961000	10961001	2.72	0.00662	-3.01	0.00258	Skin - Sun Exposed (Lower leg)	GTEx
SMARCA4	19	10961000	10961001	2.95	0.00316	-3.02203	0.00251	Skin - Transformed fibroblasts	GTEx
TEC	19	45717380	45717381	-3.8458	0.00012	1.99721	0.0458	Adipose Subcutaneous Tissue	GTEx
TEC	19	47489518	47489519	2.439	0.0147	-2.152	0.0314	Skin - Not Sun Exposed (Suprapubic)	GTEx
TIMM29	19	10928732	10928733	2.04	0.0418	-2.134	0.0328	Skin - Transformed fibroblasts	GTEx
TYK2	19	10380675	10380676	-2.469	0.0135	3.297	0.000977	Adipose Subcutaneous Tissue	GTEx
TYK2	19	10380675	10380676	-2.36056	0.0182	3.5627	0.000367	Adipose - Visceral (Omentum)	GTEx
TYK2	19	10380675	10380676	-2.469	0.0135	3.297	0.000977	Skin - Not Sun Exposed (Suprapubic)	GTEx
TYK2	19	10380675	10380676	-2.62	0.00886	3.33	0.000864	Skin - Sun Exposed (Lower leg)	GTEx
YIPF2	19	10928680	10928681	2.92226	0.00348	-3.2722	0.00107	Skin - Not Sun Exposed (Suprapubic)	GTEx
YIPF2	19	10928680	10928681	2.27	0.0231	-2.47	0.0135	Skin - Sun Exposed (Lower leg)	GTEx
ZNF112	19	44367216	44367217	-2.74221	0.0061	2.5712	0.0101	Skin - Not Sun Exposed (Suprapubic)	GTEx
ZNF493	19	21397118	21397119	-2.166	0.0303	2.541	0.0111	Adipose Subcutaneous Tissue	GTEx
ASIP	20	34194568	34194569	-2.00625	0.04483	18.6857	6.47e-78	Skin - Sun Exposed (Lower leg)	GTEx
FRG1BP	20	30377371	30377372	2.034	0.04195	-2.149	0.0316	Adipose Subcutaneous Tissue	GTEx
FRG1BP	20	30377371	30377372	2.034	0.04195	-2.149	0.0316	Adipose - Visceral (Omentum)	GTEx
FRG1BP	20	30377371	30377372	2.034	0.04195	-2.149	0.0316	Skin - Not Sun Exposed (Suprapubic)	GTEx
FRG1BP	20	30377371	30377372	2.034	0.04195	-2.149	0.0316	Skin - Sun Exposed (Lower leg)	GTEx
FRG1BP	20	30377371	30377372	2.0001	0.0455	-2.08047	0.0375	Skin - Transformed fibroblasts	GTEx
LINC01597	20	30288478	30288479	2.034	0.04195	-2.149	0.0316	Adipose Subcutaneous Tissue	GTEx
LINC01597	20	30288478	30288479	2.034	0.04195	-2.149	0.0316	Adipose - Visceral (Omentum)	GTEx
LINC01597	20	30288478	30288479	2.034	0.04195	-2.15	0.0316	Skin - Sun Exposed (Lower leg)	GTEx
SNX5	20	17968911	17968912	2.02296	0.04308	-2.0232	0.0431	Skin - Sun Exposed (Lower leg)	GTEx
ADARB1	21	45074568	45074569	-2.607	0.00913	2.44	0.014851	Skin - Transformed fibroblasts	GTEx
LINC00163	21	44994085	44994086	-2.607	0.00913	2.436	0.014851	Skin - Transformed fibroblasts	GTEx
ESS2	22	19144683	19144684	2.47733	0.01324	-2.91753	0.00353	Adipose Subcutaneous Tissue	GTEx
ENSG00000272720	22	38090126	38090127	-2.6554	0.00792	3.16	0.00159	Adipose Subcutaneous Tissue	GTEx
RABL2B	22	50783662	50783663	1.97485	0.04828	-2.02001	0.0434	Adipose Subcutaneous Tissue	GTEx
RABL2B	22	50783662	50783663	2.1805	0.02922	-2.4775	0.0132	Skin - Sun Exposed (Lower leg)	GTEx
RABL2B	22	50783662	50783663	2.29968	0.02147	-2.63294	0.00847	Skin - Transformed fibroblasts	GTEx
SCUBE1	22	43599228	43739394	-2.0308	0.04227	2.2351	0.0254	DLPFC Brain Tissue	DLPFC
SLC16A8	22	38084092	38084093	-2.1814	0.02915	2.08	0.0378	Skin - Sun Exposed (Lower leg)	GTEx
*AD=Alzheimer's Disease
*BCC= Basal Cell Carcinoma
*DLPFC= Dorsolateral Prefrontal Cortex
*GTEx= Genotype-Tissue Expression
*TCGA= The Cancer Genome Atlas

## Sheet: Table S10-TWAS.AD-ENDOMETRIAL
	Table 10: TWAS analysis between Alzheimer's Disease and Endometrial Cancer
Gene/Ensemble ID	CHR	P0	P1	TWAS.Z.AD	TWAS.P.AD	TWAS.Z.EC	TWAS.P.EC	Tissue	Source
HMGN2P19	1	229570531	229570532	2.206	0.027384	-2.443	0.01457	Uterus Tissue	GTEx
ENSG00000261349	1	25267135	25267136	-1.97524	0.048241	2.01138	0.04429	Uterus Tissue	GTEx
ENSG00000272750	1	222661511	222661512	-3.37603	0.000735	2.43195	0.01502	Uterus Tissue	GTEx
OR2L13	1	248100492	248264224	2.06458	0.039	-2.72	0.006626	DLPFC Brain Tissue	DLPFC
CRIPT	2	46844324	46852881	2.26795	0.0233	-2.5116	0.01202	DLPFC Brain Tissue	DLPFC
RHOQ	2	46542727	46542728	-2.081	0.037434	2.494	0.012631	Uterus Tissue	GTEx
SH3YL1	2	218138	264810	3.195	0.0014	-2.652	0.008	Uterine Endometrial Carcinoma	TCGA
ECE2	3	183967444	184010819	-2.123	0.03375	2.944	0.00324	DLPFC Brain Tissue	DLPFC
FAM8A1	6	17600517	17611950	2.577	0.00997	-2.218	0.026555	DLPFC Brain Tissue	DLPFC
ENSG00000234147	6	140852923	140852924	-2.1676	0.03019	2.4061	0.01612	Uterus Tissue	GTEx
INTS1	7	1509912	1544018	-2.045	0.0409	2.371	0.01774	DLPFC Brain Tissue	DLPFC
INTS1	7	1504366	1504367	-2.6401	0.008288	2.0697	0.03848	Uterus Tissue	GTEx
TRPA1	8	72933485	72987819	2.31393	0.020671	-1.98498	0.04715	DLPFC Brain Tissue	DLPFC
CDKN2B	9	22002901	22009312	3.61845	0.000296	-3.3084	0.000938	DLPFC Brain Tissue	DLPFC
CDKN2B-AS1	9	21994789	22121093	2.16046	0.030737	-3.4363	0.00059	DLPFC Brain Tissue	DLPFC
TIMM10	11	57295936	57298232	-2.8029	0.00506	2.427	0.01522	Uterine Endometrial Carcinoma	TCGA
TIMM10	11	57295935	57298232	-2.113	0.0346	2.266	0.023451	DLPFC Brain Tissue	DLPFC
TIMM10	11	57530802	57530803	-2.01679	0.0437	2.37483	0.01756	Uterus Tissue	GTEx
ADAMTS20	12	43748011	43945724	2.0134	0.04407	-2.20712	0.02731	DLPFC Brain Tissue	DLPFC
TBC1D30	12	65179790	65274798	-2.2201	0.02641	2.13442	0.03281	DLPFC Brain Tissue	DLPFC
PCDH8	13	53418108	53422775	-2.8588	0.00425	2.1654	0.03036	DLPFC Brain Tissue	DLPFC
EXD1	15	41474930	41522895	2.192	0.0284	-2.352	0.0187	DLPFC Brain Tissue	DLPFC
SNX1	15	64388082	64436433	-5.132	2.87e-07	2.358	0.0184	DLPFC Brain Tissue	DLPFC
TRPM7	15	50849351	50979012	-2.6219	0.00875	2.41992	0.0155	DLPFC Brain Tissue	DLPFC
TUBGCP5	15	22833394	22873891	2.1711	0.0299	-2.08432	0.0371	DLPFC Brain Tissue	DLPFC
CDC37P1	16	28701539	28701540	-2.2437	0.024854	3.1025	0.001919	Uterus Tissue	GTEx
CDIPTOSP	16	29863833	29863834	2.9277	0.003415	-2.0697	0.038476	Uterus Tissue	GTEx
LAT	16	28984825	28984826	-2.42	0.015521	3.64	0.000273	Uterus Tissue	GTEx
NFATC2IP	16	28962127	28977767	-2.42	0.0155	3.45306	0.000554	DLPFC Brain Tissue	DLPFC
ENSG00000251417	16	28802742	28802743	2.2452	0.024755	-2.9269	0.003423	Uterus Tissue	GTEx
NPIPB9	16	28751786	28751787	2.1384	0.032485	-3.3942	0.000688	Uterus Tissue	GTEx
SH2B1	16	28858009	28885534	-2.372	0.0177	3.549	0.000387	DLPFC Brain Tissue	DLPFC
SULT1A1	16	28623624	28623625	2.1673	0.030215	-3.2921	0.000994	Uterus Tissue	GTEx
TUFM	16	28846407	28846408	-2.3337	0.019609	3.5756	0.000349	Uterus Tissue	GTEx
CRLF3	17	29109701	29151778	2.54061	0.0111	-2.70714	0.00679	DLPFC Brain Tissue	DLPFC
NMT1	17	43138679	43186382	-2.525	0.0116	2.163	0.0305	DLPFC Brain Tissue	DLPFC
ENSG00000263531	17	30864939	30864940	-2.61	0.00905	2.378	0.0174	Uterus Tissue	GTEx
SUZ12P	17	29035714	29097067	2.6098	0.00906	-2.0135	0.0441	Uterine Endometrial Carcinoma	TCGA
SUZ12P1	17	30709298	30709299	2.557	0.0106	-2.52242	0.0117	Uterus Tissue	GTEx
CLUL1	18	596997	650293	-2.1034	0.03543	1.9633	0.04961	DLPFC Brain Tissue	DLPFC
DSC1	18	28709213	28742819	2.5943	0.00948	-2.3476	0.0189	DLPFC Brain Tissue	DLPFC
FBXO17	19	38975909	38975910	-2.81992	0.0048	2.03631	0.04172	Uterus Tissue	GTEx
LIME1	20	62367052	62370460	-2.75316	0.005902	2.2454	0.0247	DLPFC Brain Tissue	DLPFC
*AD=Alzheimer's Disease
*EC= Endometrial Cancer
*DLPFC= Dorsolateral Prefrontal Cortex
*GTEx= Genotype-Tissue Expression
*TCGA= The Cancer Genome Atlas

[truncated: 8 more sheets: Table S11-TWAS.AD-BLADDER, Table S12-AD.Lung_pathway, Table S13-AD.Breast_pathway, Table S14-AD.Prostate_pathway, Table S15-AD.Melanoma_pathway, Table S16-AD.Basal_pathway, TableS17-AD.Endometrial_pathway, Table S18-AD.Bladder_pathway]
